# Supplementary material for: Crystal structure of (4Z)-4-[(2E)-3-(4-chloro­phen­yl)-1-hy­droxy­prop-2-en-1-yl­idene]-5-methyl-2-phenyl-1H-pyrazol-5(4H)-one
Source: Acta Crystallogr E Crystallogr Commun. 2015 May 13;71(Pt 6):o393–4. doi: 10.1107/S205698901500883X (PMC4459345; doi:10.1107/S205698901500883X)
Supplement: Supplementary file 1 [file e-71-0o393-sup1.cif]

##############################################################################
#                                                                            #
# This CIF contains the data in a paper accepted for publication in          #
# Acta Crystallographica Section E. It conforms to the requirements of       #
# Notes for Authors for Acta Crystallographica Section E, and has been       #
# peer reviewed under the auspices of the IUCr Commission on Journals.       #
#                                                                            #
# Full details of the Crystallographic Information File format               #
# are given in the paper "The Crystallographic Information File (CIF):       #
# a New Standard Archive File for Crystallography" by S. R. Hall, F. H.      #
# Allen and I. D. Brown [Acta Cryst. (1991), A47, 655-685].                  #
#                                                                            #
# The current version of the core CIF dictionary is obtainable from          #
# ftp://ftp.iucr.org/pub/cif_core.dic.                                       #
#                                                                            #
# Software is freely available for graphical display of the structure(s)     #
# in this CIF. For information consult the CIF software page                 #
# http://www.iucr.org/resources/cif/software.                                #
#                                                                            #
# This file may be used for bona fide research purposes within the           #
# scientific community so long as proper attribution is given to the journal # 
# article from which it was obtained.                                        #
#                                                                            #
##############################################################################
data_global
_audit_creation_method     ?
_journal_date_recd_electronic     2015-05-04
_journal_date_accepted     2015-05-06
_journal_name_full     'Acta Crystallographica, Section E'
_journal_year     2015
_journal_volume     71
_journal_issue      6
_journal_page_first     o393
_journal_page_last     o394
_journal_paper_category     HO
_journal_paper_doi     10.1107/S205698901500883X
_journal_coeditor_code     GK2632
_publ_contact_author
;
Muhammad Nawaz Tahir
University of Sargodha
Department of Physics
Sargodha
Pakistan
;
_publ_contact_author_email     'dmntahir_uos@yahoo.com'
_publ_contact_author_fax     '0092 48 32 22 121'
_publ_contact_author_phone     '0092 48 92 30 914'
_publ_section_title
;\
Crystal structure of
(4<i>Z</i>)-4-[(2<i>E</i>)-3-(4-chlorophenyl)-1-hydroxyprop-2-en-1-ylidene]-\
5-methyl-2-phenyl-1<i>H</i>-pyrazol-5(4<i>H</i>)-one
;
loop_
    _publ_author_name
    _publ_author_footnote
    _publ_author_address
    'Muhammad Shahid' .
;
Department of Chemistry
University of the Punjab
Lahore
Punjab
Pakistan
;
    'Munawar Ali Munawar' .
;
Department of Chemistry
University of the Punjab
Lahore
Punjab
Pakistan
;
    'Tahir, Muhammad Nawaz' .
;
Department of Physics
University of Sargodha
Sargodha
Punjab
Pakistan
;
    'Muhammad Salim' .
;
Department of Chemistry
University of the Punjab
Lahore
Punjab
Pakistan
;
    'Khizar Iqbal Malik' .
;
Department of Chemistry
University of the Punjab
Lahore
Punjab
Pakistan
;
data_I
_database_code_depnum_ccdc_archive 'CCDC 1063448'
_audit_creation_method     SHELXL-97
_chemical_name_systematic
;\
(4<i>Z</i>)-4-[(2<i>E</i>)-3-(4-Chlorophenyl)-1-hydroxyprop-2-en-1-ylidene]-\
5-methyl-2-phenyl-1<i>H</i>-pyrazol-5(4<i>H</i>)-one
;
_chemical_name_common     ?
_chemical_formula_moiety     'C19 H15 Cl N2 O2'
_chemical_formula_sum     'C19 H15 Cl N2 O2'
_chemical_formula_iupac     'C19 H15 Cl N2 O2'
_chemical_formula_weight     338.78
_shelx_space_group_comment
;
The symmetry employed for this shelxl refinement is uniquely defined
by the following loop, which should always be used as a source of
symmetry information in preference to the above space-group names.
They are only intended as comments.
;
_space_group_crystal_system     triclinic
_space_group_name_H-M_alt     'P -1'
_space_group_name_Hall     '-P 1'
loop_
    _space_group_symop_operation_xyz
    'x, y, z'
    '-x, -y, -z'
_cell_length_a     11.3207(6)
_cell_length_b     11.4044(6)
_cell_length_c     15.2839(9)
_cell_angle_alpha     70.567(3)
_cell_angle_beta     70.925(3)
_cell_angle_gamma     62.621(2)
_cell_volume     1616.40(16)
_cell_formula_units_Z     4
_cell_measurement_reflns_used     4689
_cell_measurement_theta_min     1.444
_cell_measurement_theta_max     27.00
_cell_measurement_temperature     296(2)
_exptl_crystal_description     plate
_exptl_crystal_colour     red
_exptl_crystal_size_max     0.35
_exptl_crystal_size_mid     0.28
_exptl_crystal_size_min     0.16
_exptl_crystal_density_diffrn     1.392
_exptl_crystal_density_meas     ?
_exptl_crystal_density_method     'not measured'
_exptl_crystal_F_000     704
_exptl_absorpt_coefficient_mu     0.250
_exptl_absorpt_correction_type     multi-scan
_exptl_absorpt_process_details
;
(SADABS; Bruker, 2005)
;
_exptl_absorpt_correction_T_min     0.919
_exptl_absorpt_correction_T_max     0.963
_exptl_special_details
;
;
_diffrn_ambient_temperature     296(2)
_diffrn_radiation_type     MoK\a
_diffrn_radiation_wavelength     0.71073
_diffrn_radiation_source     'fine-focus sealed tube'
_diffrn_radiation_monochromator     graphite
_diffrn_measurement_device_type     'Bruker Kappa APEXII CCD'
_diffrn_measurement_method     \w
_diffrn_detector_area_resol_mean     7.80
_diffrn_reflns_number     24363
_diffrn_reflns_av_R_equivalents     0.0384
_diffrn_reflns_theta_min     1.444
_diffrn_reflns_theta_max     27.00
_diffrn_reflns_theta_full     27.00
_diffrn_measured_fraction_theta_max     0.983
_diffrn_measured_fraction_theta_full     0.983
_diffrn_reflns_limit_h_min     -14
_diffrn_reflns_limit_h_max     14
_diffrn_reflns_limit_k_min     -14
_diffrn_reflns_limit_k_max     14
_diffrn_reflns_limit_l_min     -18
_diffrn_reflns_limit_l_max     19
_diffrn_standards_number     0
_diffrn_standards_interval_count     ?
_diffrn_standards_interval_time     ?
_diffrn_standards_decay_%     ?
_refine_special_details
;
Refinement of <i>F</i>^2^ against ALL reflections. The weighted <i>R</i>-factor
<i>wR</i> and goodness of fit <i>S</i> are based on <i>F</i>^2^, conventional
<i>R</i>-factors <i>R</i> are based on <i>F</i>, with <i>F</i> set to zero for
negative <i>F</i>^2^. The threshold expression of <i>F</i>^2^ >
\s(<i>F</i>^2^) is used only for calculating <i>R</i>-factors(gt) <i>etc</i>.
and is not relevant to the choice of reflections for refinement.
<i>R</i>-factors based on <i>F</i>^2^ are statistically about twice as large
as those based on <i>F</i>, and <i>R</i>-factors based on ALL data will be
even larger.
;
_reflns_number_total     6925
_reflns_number_gt     4587
_reflns_threshold_expression     I>2\s(I)
_refine_ls_structure_factor_coef     Fsqd
_refine_ls_matrix_type     full
_refine_ls_R_factor_all     0.0817
_refine_ls_R_factor_gt     0.0502
_refine_ls_wR_factor_gt     0.1309
_refine_ls_wR_factor_ref     0.1550
_refine_ls_goodness_of_fit_ref     1.023
_refine_ls_restrained_S_all     1.023
_refine_ls_number_reflns     6925
_refine_ls_number_parameters     437
_refine_ls_number_restraints     0
_refine_ls_hydrogen_treatment     constr
_refine_ls_weighting_scheme     calc
_refine_ls_weighting_details
              'w=1/[\s^2^(Fo^2^)+(0.0798P)^2^+0.3075P] where P=(Fo^2^+2Fc^2^)/3'
_atom_sites_solution_hydrogens     geom
_atom_sites_solution_primary     direct
_atom_sites_solution_secondary     difmap
_refine_ls_shift/su_max     0.000
_refine_ls_shift/su_mean     0.000
_refine_diff_density_max     0.364
_refine_diff_density_min     -0.320
loop_
    _atom_type_symbol
    _atom_type_description
    _atom_type_scat_dispersion_real
    _atom_type_scat_dispersion_imag
    _atom_type_scat_source
    'C' 'C' 0.0033 0.0016
                         'International Tables Vol C Tables 4.2.6.8 and 6.1.1.4'
    'H' 'H' 0.0000 0.0000
                         'International Tables Vol C Tables 4.2.6.8 and 6.1.1.4'
    'N' 'N' 0.0061 0.0033
                         'International Tables Vol C Tables 4.2.6.8 and 6.1.1.4'
    'O' 'O' 0.0106 0.0060
                         'International Tables Vol C Tables 4.2.6.8 and 6.1.1.4'
    'Cl' 'Cl' 0.1484 0.1585
                         'International Tables Vol C Tables 4.2.6.8 and 6.1.1.4'
_computing_data_collection
;
APEX2 (Bruker, 2007)
;
_computing_cell_refinement
;
SAINT (Bruker, 2007)
;
_computing_data_reduction
;
SAINT (Bruker, 2007)
;
_computing_structure_solution
;
SHELXS97 (Sheldrick, 2008)
;
_computing_structure_refinement
;
SHELXL2014  (Sheldrick, 2015)
;
_computing_molecular_graphics
;
ORTEP-3 for Windows (Farrugia, 2012) and PLATON (Spek, 2009)
;
_computing_publication_material
;
WinGX (Farrugia, 2012) and PLATON (Spek, 2009)
;
loop_
    _atom_site_type_symbol
    _atom_site_label
    _atom_site_fract_x
    _atom_site_fract_y
    _atom_site_fract_z
    _atom_site_U_iso_or_equiv
    _atom_site_adp_type
    _atom_site_calc_flag
    _atom_site_occupancy
    _atom_site_disorder_assembly
    _atom_site_disorder_group
    Cl Cl1 -0.47686(7) -0.29735(7) 0.36338(6) 0.0759(2) Uani d 1 . .
    O O1 0.30105(14) 0.03074(15) 0.37120(13) 0.0633(4) Uani d 1 . .
    O O2 0.17939(15) -0.11029(15) 0.37314(13) 0.0627(4) Uani d 1 . .
    H H2A 0.2397 -0.0885 0.3718 0.094 Uiso calc 1 . .
    N N1 0.15162(16) 0.25570(17) 0.37444(12) 0.0473(4) Uani d 1 . .
    N N2 0.01106(16) 0.33184(17) 0.38151(13) 0.0523(5) Uani d 1 . .
    C C1 0.2367(2) 0.3144(2) 0.37686(14) 0.0438(5) Uani d 1 . .
    C C2 0.3765(2) 0.2576(2) 0.34316(15) 0.0531(5) Uani d 1 . .
    H H2 0.4150 0.1827 0.3160 0.064 Uiso calc 1 . .
    C C3 0.4570(2) 0.3133(3) 0.35038(17) 0.0601(6) Uani d 1 . .
    H H3 0.5506 0.2752 0.3283 0.072 Uiso calc 1 . .
    C C4 0.4017(3) 0.4242(3) 0.38966(18) 0.0662(7) Uani d 1 . .
    H H4 0.4573 0.4601 0.3951 0.079 Uiso calc 1 . .
    C C5 0.2636(3) 0.4815(2) 0.42084(17) 0.0640(6) Uani d 1 . .
    H H5 0.2255 0.5579 0.4461 0.077 Uiso calc 1 . .
    C C6 0.1805(2) 0.4273(2) 0.41528(15) 0.0532(5) Uani d 1 . .
    H H6 0.0870 0.4664 0.4373 0.064 Uiso calc 1 . .
    C C7 0.1839(2) 0.1261(2) 0.37349(15) 0.0476(5) Uani d 1 . .
    C C8 0.06103(19) 0.1169(2) 0.37778(14) 0.0446(5) Uani d 1 . .
    C C9 -0.0411(2) 0.2509(2) 0.38279(15) 0.0476(5) Uani d 1 . .
    C C10 -0.1907(2) 0.3019(2) 0.38925(18) 0.0619(6) Uani d 1 . .
    H H10A -0.2325 0.3964 0.3902 0.093 Uiso calc 1 . .
    H H10B -0.2297 0.2527 0.4464 0.093 Uiso calc 1 . .
    H H10C -0.2060 0.2894 0.3354 0.093 Uiso calc 1 . .
    C C11 0.0633(2) -0.0054(2) 0.37681(15) 0.0471(5) Uani d 1 . .
    C C12 -0.0535(2) -0.0281(2) 0.37934(15) 0.0486(5) Uani d 1 . .
    H H12 -0.1397 0.0394 0.3917 0.058 Uiso calc 1 . .
    C C13 -0.0426(2) -0.1408(2) 0.36480(14) 0.0470(5) Uani d 1 . .
    H H13 0.0452 -0.2058 0.3527 0.056 Uiso calc 1 . .
    C C14 -0.15161(19) -0.17573(19) 0.36545(13) 0.0411(4) Uani d 1 . .
    C C15 -0.2886(2) -0.1023(2) 0.40044(15) 0.0484(5) Uani d 1 . .
    H H15 -0.3129 -0.0279 0.4249 0.058 Uiso calc 1 . .
    C C16 -0.3879(2) -0.1390(2) 0.39903(15) 0.0504(5) Uani d 1 . .
    H H16 -0.4789 -0.0891 0.4219 0.061 Uiso calc 1 . .
    C C17 -0.3518(2) -0.2496(2) 0.36372(15) 0.0488(5) Uani d 1 . .
    C C18 -0.2180(2) -0.3242(2) 0.32883(15) 0.0496(5) Uani d 1 . .
    H H18 -0.1947 -0.3984 0.3044 0.059 Uiso calc 1 . .
    C C19 -0.1191(2) -0.2870(2) 0.33063(14) 0.0469(5) Uani d 1 . .
    H H19 -0.0284 -0.3377 0.3079 0.056 Uiso calc 1 . .
    Cl Cl2 1.30602(7) 0.98559(7) 0.13178(6) 0.0820(2) Uani d 1 . .
    N N3 0.75509(18) 0.35396(17) 0.12243(13) 0.0507(4) Uani d 1 . .
    N N4 0.68090(19) 0.49510(17) 0.10654(14) 0.0556(5) Uani d 1 . .
    O O3 0.97609(16) 0.20330(14) 0.14297(13) 0.0664(5) Uani d 1 . .
    O O4 1.11542(15) 0.32575(15) 0.14249(13) 0.0629(4) Uani d 1 . .
    H H4A 1.0921 0.2649 0.1481 0.094 Uiso calc 1 . .
    C C20 0.6945(2) 0.2690(2) 0.12269(14) 0.0480(5) Uani d 1 . .
    C C21 0.5784(2) 0.3249(3) 0.08691(16) 0.0592(6) Uani d 1 . .
    H H21 0.5397 0.4176 0.0630 0.071 Uiso calc 1 . .
    C C22 0.5202(3) 0.2425(3) 0.08689(19) 0.0708(7) Uani d 1 . .
    H H22 0.4415 0.2803 0.0632 0.085 Uiso calc 1 . .
    C C23 0.5763(3) 0.1058(3) 0.12117(19) 0.0739(7) Uani d 1 . .
    H H23 0.5369 0.0507 0.1200 0.089 Uiso calc 1 . .
    C C24 0.6914(3) 0.0508(3) 0.15718(17) 0.0662(7) Uani d 1 . .
    H H24 0.7294 -0.0420 0.1808 0.079 Uiso calc 1 . .
    C C25 0.7512(2) 0.1304(2) 0.15898(16) 0.0578(6) Uani d 1 . .
    H H25 0.8288 0.0922 0.1841 0.069 Uiso calc 1 . .
    C C26 0.8828(2) 0.3216(2) 0.13010(15) 0.0499(5) Uani d 1 . .
    C C27 0.8924(2) 0.4451(2) 0.12111(15) 0.0474(5) Uani d 1 . .
    C C28 0.7614(2) 0.5477(2) 0.10651(15) 0.0498(5) Uani d 1 . .
    C C29 0.7111(3) 0.6984(2) 0.09116(18) 0.0636(6) Uani d 1 . .
    H H29A 0.6187 0.7397 0.0833 0.095 Uiso calc 1 . .
    H H29B 0.7669 0.7314 0.0353 0.095 Uiso calc 1 . .
    H H29C 0.7154 0.7206 0.1451 0.095 Uiso calc 1 . .
    C C30 1.0133(2) 0.4430(2) 0.12793(15) 0.0498(5) Uani d 1 . .
    C C31 1.0370(2) 0.5599(2) 0.12068(15) 0.0508(5) Uani d 1 . .
    H H31 0.9718 0.6453 0.1022 0.061 Uiso calc 1 . .
    C C32 1.1478(2) 0.5509(2) 0.13923(14) 0.0492(5) Uani d 1 . .
    H H32 1.2114 0.4637 0.1558 0.059 Uiso calc 1 . .
    C C33 1.1824(2) 0.6600(2) 0.13693(14) 0.0444(5) Uani d 1 . .
    C C34 1.2924(2) 0.6291(2) 0.17330(15) 0.0513(5) Uani d 1 . .
    H H34 1.3428 0.5393 0.1982 0.062 Uiso calc 1 . .
    C C35 1.3295(2) 0.7284(2) 0.17355(16) 0.0577(6) Uani d 1 . .
    H H35 1.4032 0.7061 0.1990 0.069 Uiso calc 1 . .
    C C36 1.2560(2) 0.8606(2) 0.13566(16) 0.0538(5) Uani d 1 . .
    C C37 1.1451(2) 0.8952(2) 0.09963(17) 0.0586(6) Uani d 1 . .
    H H37 1.0956 0.9853 0.0747 0.070 Uiso calc 1 . .
    C C38 1.1081(2) 0.7963(2) 0.10069(16) 0.0542(6) Uani d 1 . .
    H H38 1.0323 0.8199 0.0770 0.065 Uiso calc 1 . .
loop_
    _atom_site_aniso_label
    _atom_site_aniso_U_11
    _atom_site_aniso_U_22
    _atom_site_aniso_U_33
    _atom_site_aniso_U_12
    _atom_site_aniso_U_13
    _atom_site_aniso_U_23
    Cl1 0.0599(4) 0.0658(4) 0.1194(6) -0.0307(3) -0.0291(4) -0.0219(4)
    O1 0.0380(8) 0.0445(8) 0.1090(13) -0.0038(7) -0.0233(8) -0.0291(8)
    O2 0.0411(8) 0.0459(9) 0.1043(13) -0.0087(7) -0.0231(8) -0.0249(8)
    N1 0.0358(9) 0.0392(9) 0.0648(11) -0.0090(7) -0.0129(8) -0.0149(8)
    N2 0.0338(9) 0.0410(9) 0.0739(12) -0.0062(8) -0.0120(8) -0.0142(9)
    C1 0.0432(11) 0.0398(10) 0.0479(11) -0.0167(9) -0.0102(9) -0.0079(9)
    C2 0.0468(12) 0.0518(13) 0.0585(13) -0.0193(10) -0.0050(10) -0.0156(10)
    C3 0.0516(13) 0.0650(15) 0.0670(15) -0.0308(12) -0.0108(11) -0.0085(12)
    C4 0.0781(18) 0.0654(16) 0.0728(16) -0.0422(14) -0.0256(14) -0.0061(13)
    C5 0.0792(18) 0.0535(14) 0.0684(16) -0.0278(13) -0.0195(13) -0.0177(12)
    C6 0.0535(13) 0.0481(12) 0.0564(13) -0.0178(10) -0.0073(10) -0.0165(10)
    C7 0.0412(11) 0.0403(11) 0.0605(13) -0.0111(9) -0.0139(9) -0.0139(9)
    C8 0.0364(10) 0.0408(11) 0.0571(12) -0.0112(9) -0.0157(9) -0.0113(9)
    C9 0.0365(11) 0.0428(11) 0.0591(13) -0.0113(9) -0.0128(9) -0.0095(10)
    C10 0.0408(12) 0.0479(13) 0.0874(17) -0.0077(10) -0.0162(11) -0.0148(12)
    C11 0.0385(11) 0.0447(12) 0.0584(13) -0.0120(9) -0.0152(9) -0.0128(9)
    C12 0.0395(11) 0.0433(11) 0.0620(13) -0.0115(9) -0.0151(9) -0.0128(10)
    C13 0.0388(11) 0.0445(12) 0.0552(12) -0.0129(9) -0.0122(9) -0.0104(9)
    C14 0.0386(10) 0.0356(10) 0.0467(11) -0.0120(8) -0.0124(8) -0.0064(8)
    C15 0.0429(11) 0.0402(11) 0.0624(13) -0.0112(9) -0.0114(9) -0.0187(10)
    C16 0.0354(11) 0.0449(12) 0.0672(14) -0.0089(9) -0.0120(10) -0.0165(10)
    C17 0.0455(12) 0.0427(11) 0.0610(13) -0.0184(10) -0.0199(10) -0.0047(10)
    C18 0.0557(13) 0.0337(10) 0.0603(13) -0.0161(10) -0.0151(10) -0.0106(9)
    C19 0.0408(11) 0.0385(11) 0.0560(12) -0.0111(9) -0.0085(9) -0.0118(9)
    Cl2 0.0742(5) 0.0591(4) 0.1263(6) -0.0358(3) -0.0237(4) -0.0197(4)
    N3 0.0475(10) 0.0362(9) 0.0649(11) -0.0116(8) -0.0182(8) -0.0075(8)
    N4 0.0510(11) 0.0364(9) 0.0718(12) -0.0076(8) -0.0201(9) -0.0095(8)
    O3 0.0548(10) 0.0347(8) 0.1091(13) -0.0077(7) -0.0308(9) -0.0159(8)
    O4 0.0520(9) 0.0385(8) 0.0979(12) -0.0100(7) -0.0209(8) -0.0205(8)
    C20 0.0513(12) 0.0464(12) 0.0463(12) -0.0206(10) -0.0108(9) -0.0071(9)
    C21 0.0584(14) 0.0560(14) 0.0602(14) -0.0151(11) -0.0224(11) -0.0100(11)
    C22 0.0643(16) 0.083(2) 0.0764(17) -0.0264(14) -0.0289(13) -0.0207(14)
    C23 0.0816(19) 0.086(2) 0.0763(18) -0.0487(17) -0.0184(14) -0.0195(15)
    C24 0.0820(18) 0.0561(14) 0.0696(16) -0.0380(13) -0.0227(13) -0.0021(12)
    C25 0.0619(14) 0.0497(13) 0.0643(14) -0.0257(11) -0.0241(11) 0.0009(11)
    C26 0.0482(12) 0.0410(11) 0.0573(13) -0.0136(10) -0.0142(10) -0.0098(9)
    C27 0.0495(12) 0.0368(10) 0.0553(12) -0.0134(9) -0.0142(9) -0.0112(9)
    C28 0.0518(13) 0.0371(11) 0.0536(13) -0.0106(10) -0.0136(10) -0.0091(9)
    C29 0.0634(15) 0.0384(12) 0.0806(17) -0.0073(11) -0.0248(13) -0.0121(11)
    C30 0.0516(13) 0.0395(11) 0.0543(13) -0.0130(10) -0.0097(10) -0.0142(9)
    C31 0.0504(13) 0.0397(11) 0.0607(13) -0.0141(10) -0.0116(10) -0.0144(10)
    C32 0.0494(12) 0.0395(11) 0.0533(12) -0.0132(9) -0.0073(10) -0.0134(9)
    C33 0.0409(11) 0.0390(10) 0.0490(12) -0.0132(9) -0.0055(9) -0.0121(9)
    C34 0.0472(12) 0.0406(11) 0.0593(13) -0.0120(9) -0.0149(10) -0.0066(10)
    C35 0.0464(13) 0.0573(14) 0.0711(15) -0.0184(11) -0.0197(11) -0.0116(11)
    C36 0.0488(13) 0.0458(12) 0.0663(14) -0.0198(10) -0.0075(10) -0.0141(10)
    C37 0.0526(13) 0.0380(11) 0.0812(16) -0.0133(10) -0.0209(12) -0.0079(11)
    C38 0.0461(12) 0.0442(12) 0.0727(15) -0.0135(10) -0.0219(11) -0.0101(11)
_geom_special_details
;
All e.s.d.'s (except the e.s.d. in the dihedral angle between two l.s. planes)
are estimated using the full covariance matrix. The cell e.s.d.'s are taken
into account individually in the estimation of e.s.d.'s in distances, angles
and torsion angles; correlations between e.s.d.'s in cell parameters are only
used when they are defined by crystal symmetry. An approximate (isotropic)
treatment of cell e.s.d.'s is used for estimating e.s.d.'s involving l.s.
planes.
;
loop_
    _geom_bond_atom_site_label_1
    _geom_bond_atom_site_label_2
    _geom_bond_site_symmetry_2
    _geom_bond_distance
    _geom_bond_publ_flag
    Cl1 C17 . 1.736(2) ?
    O1 C7 . 1.269(2) ?
    O2 C11 . 1.309(2) ?
    O2 H2A . 0.8200 ?
    N1 C7 . 1.353(3) ?
    N1 N2 . 1.406(2) ?
    N1 C1 . 1.418(2) ?
    N2 C9 . 1.298(3) ?
    C1 C6 . 1.383(3) ?
    C1 C2 . 1.391(3) ?
    C2 C3 . 1.376(3) ?
    C2 H2 . 0.9300 ?
    C3 C4 . 1.372(4) ?
    C3 H3 . 0.9300 ?
    C4 C5 . 1.371(3) ?
    C4 H4 . 0.9300 ?
    C5 C6 . 1.377(3) ?
    C5 H5 . 0.9300 ?
    C6 H6 . 0.9300 ?
    C7 C8 . 1.422(3) ?
    C8 C11 . 1.388(3) ?
    C8 C9 . 1.439(3) ?
    C9 C10 . 1.496(3) ?
    C10 H10A . 0.9600 ?
    C10 H10B . 0.9600 ?
    C10 H10C . 0.9600 ?
    C11 C12 . 1.447(3) ?
    C12 C13 . 1.321(3) ?
    C12 H12 . 0.9300 ?
    C13 C14 . 1.457(3) ?
    C13 H13 . 0.9300 ?
    C14 C19 . 1.386(3) ?
    C14 C15 . 1.398(3) ?
    C15 C16 . 1.376(3) ?
    C15 H15 . 0.9300 ?
    C16 C17 . 1.373(3) ?
    C16 H16 . 0.9300 ?
    C17 C18 . 1.375(3) ?
    C18 C19 . 1.378(3) ?
    C18 H18 . 0.9300 ?
    C19 H19 . 0.9300 ?
    Cl2 C36 . 1.738(2) ?
    N3 C26 . 1.354(3) ?
    N3 N4 . 1.409(2) ?
    N3 C20 . 1.419(3) ?
    N4 C28 . 1.301(3) ?
    O3 C26 . 1.274(2) ?
    O4 C30 . 1.312(2) ?
    O4 H4A . 0.8200 ?
    C20 C21 . 1.379(3) ?
    C20 C25 . 1.391(3) ?
    C21 C22 . 1.373(3) ?
    C21 H21 . 0.9300 ?
    C22 C23 . 1.369(4) ?
    C22 H22 . 0.9300 ?
    C23 C24 . 1.371(4) ?
    C23 H23 . 0.9300 ?
    C24 C25 . 1.370(3) ?
    C24 H24 . 0.9300 ?
    C25 H25 . 0.9300 ?
    C26 C27 . 1.419(3) ?
    C27 C30 . 1.395(3) ?
    C27 C28 . 1.436(3) ?
    C28 C29 . 1.501(3) ?
    C29 H29A . 0.9600 ?
    C29 H29B . 0.9600 ?
    C29 H29C . 0.9600 ?
    C30 C31 . 1.440(3) ?
    C31 C32 . 1.326(3) ?
    C31 H31 . 0.9300 ?
    C32 C33 . 1.454(3) ?
    C32 H32 . 0.9300 ?
    C33 C34 . 1.379(3) ?
    C33 C38 . 1.400(3) ?
    C34 C35 . 1.378(3) ?
    C34 H34 . 0.9300 ?
    C35 C36 . 1.371(3) ?
    C35 H35 . 0.9300 ?
    C36 C37 . 1.373(3) ?
    C37 C38 . 1.366(3) ?
    C37 H37 . 0.9300 ?
    C38 H38 . 0.9300 ?
loop_
    _geom_angle_atom_site_label_1
    _geom_angle_atom_site_label_2
    _geom_angle_atom_site_label_3
    _geom_angle_site_symmetry_1
    _geom_angle_site_symmetry_3
    _geom_angle
    _geom_angle_publ_flag
    C11 O2 H2A . . 109.5 ?
    C7 N1 N2 . . 110.82(16) ?
    C7 N1 C1 . . 128.74(17) ?
    N2 N1 C1 . . 120.22(16) ?
    C9 N2 N1 . . 106.60(16) ?
    C6 C1 C2 . . 119.7(2) ?
    C6 C1 N1 . . 119.60(18) ?
    C2 C1 N1 . . 120.64(19) ?
    C3 C2 C1 . . 119.3(2) ?
    C3 C2 H2 . . 120.4 ?
    C1 C2 H2 . . 120.4 ?
    C4 C3 C2 . . 121.1(2) ?
    C4 C3 H3 . . 119.4 ?
    C2 C3 H3 . . 119.4 ?
    C5 C4 C3 . . 119.3(2) ?
    C5 C4 H4 . . 120.3 ?
    C3 C4 H4 . . 120.3 ?
    C4 C5 C6 . . 120.9(2) ?
    C4 C5 H5 . . 119.6 ?
    C6 C5 H5 . . 119.6 ?
    C5 C6 C1 . . 119.7(2) ?
    C5 C6 H6 . . 120.2 ?
    C1 C6 H6 . . 120.2 ?
    O1 C7 N1 . . 126.47(19) ?
    O1 C7 C8 . . 126.7(2) ?
    N1 C7 C8 . . 106.78(17) ?
    C11 C8 C7 . . 119.71(18) ?
    C11 C8 C9 . . 136.05(19) ?
    C7 C8 C9 . . 104.24(18) ?
    N2 C9 C8 . . 111.55(18) ?
    N2 C9 C10 . . 119.92(18) ?
    C8 C9 C10 . . 128.53(19) ?
    C9 C10 H10A . . 109.5 ?
    C9 C10 H10B . . 109.5 ?
    H10A C10 H10B . . 109.5 ?
    C9 C10 H10C . . 109.5 ?
    H10A C10 H10C . . 109.5 ?
    H10B C10 H10C . . 109.5 ?
    O2 C11 C8 . . 118.66(18) ?
    O2 C11 C12 . . 115.98(19) ?
    C8 C11 C12 . . 125.37(19) ?
    C13 C12 C11 . . 122.6(2) ?
    C13 C12 H12 . . 118.7 ?
    C11 C12 H12 . . 118.7 ?
    C12 C13 C14 . . 127.80(19) ?
    C12 C13 H13 . . 116.1 ?
    C14 C13 H13 . . 116.1 ?
    C19 C14 C15 . . 118.03(19) ?
    C19 C14 C13 . . 119.07(18) ?
    C15 C14 C13 . . 122.90(19) ?
    C16 C15 C14 . . 120.7(2) ?
    C16 C15 H15 . . 119.7 ?
    C14 C15 H15 . . 119.7 ?
    C17 C16 C15 . . 119.63(19) ?
    C17 C16 H16 . . 120.2 ?
    C15 C16 H16 . . 120.2 ?
    C16 C17 C18 . . 121.2(2) ?
    C16 C17 Cl1 . . 119.67(17) ?
    C18 C17 Cl1 . . 119.13(17) ?
    C17 C18 C19 . . 118.8(2) ?
    C17 C18 H18 . . 120.6 ?
    C19 C18 H18 . . 120.6 ?
    C18 C19 C14 . . 121.62(19) ?
    C18 C19 H19 . . 119.2 ?
    C14 C19 H19 . . 119.2 ?
    C26 N3 N4 . . 110.82(17) ?
    C26 N3 C20 . . 129.58(18) ?
    N4 N3 C20 . . 119.48(17) ?
    C28 N4 N3 . . 106.55(17) ?
    C30 O4 H4A . . 109.5 ?
    C21 C20 C25 . . 120.0(2) ?
    C21 C20 N3 . . 119.53(19) ?
    C25 C20 N3 . . 120.5(2) ?
    C22 C21 C20 . . 119.4(2) ?
    C22 C21 H21 . . 120.3 ?
    C20 C21 H21 . . 120.3 ?
    C23 C22 C21 . . 121.0(2) ?
    C23 C22 H22 . . 119.5 ?
    C21 C22 H22 . . 119.5 ?
    C22 C23 C24 . . 119.3(3) ?
    C22 C23 H23 . . 120.4 ?
    C24 C23 H23 . . 120.4 ?
    C25 C24 C23 . . 121.1(2) ?
    C25 C24 H24 . . 119.4 ?
    C23 C24 H24 . . 119.4 ?
    C24 C25 C20 . . 119.1(2) ?
    C24 C25 H25 . . 120.4 ?
    C20 C25 H25 . . 120.4 ?
    O3 C26 N3 . . 126.6(2) ?
    O3 C26 C27 . . 126.8(2) ?
    N3 C26 C27 . . 106.63(18) ?
    C30 C27 C26 . . 119.56(19) ?
    C30 C27 C28 . . 135.7(2) ?
    C26 C27 C28 . . 104.70(19) ?
    N4 C28 C27 . . 111.28(19) ?
    N4 C28 C29 . . 119.4(2) ?
    C27 C28 C29 . . 129.3(2) ?
    C28 C29 H29A . . 109.5 ?
    C28 C29 H29B . . 109.5 ?
    H29A C29 H29B . . 109.5 ?
    C28 C29 H29C . . 109.5 ?
    H29A C29 H29C . . 109.5 ?
    H29B C29 H29C . . 109.5 ?
    O4 C30 C27 . . 118.5(2) ?
    O4 C30 C31 . . 116.0(2) ?
    C27 C30 C31 . . 125.50(19) ?
    C32 C31 C30 . . 122.8(2) ?
    C32 C31 H31 . . 118.6 ?
    C30 C31 H31 . . 118.6 ?
    C31 C32 C33 . . 128.2(2) ?
    C31 C32 H32 . . 115.9 ?
    C33 C32 H32 . . 115.9 ?
    C34 C33 C38 . . 117.9(2) ?
    C34 C33 C32 . . 118.95(19) ?
    C38 C33 C32 . . 123.16(19) ?
    C35 C34 C33 . . 121.5(2) ?
    C35 C34 H34 . . 119.3 ?
    C33 C34 H34 . . 119.3 ?
    C36 C35 C34 . . 119.0(2) ?
    C36 C35 H35 . . 120.5 ?
    C34 C35 H35 . . 120.5 ?
    C35 C36 C37 . . 121.1(2) ?
    C35 C36 Cl2 . . 119.22(19) ?
    C37 C36 Cl2 . . 119.69(18) ?
    C38 C37 C36 . . 119.5(2) ?
    C38 C37 H37 . . 120.2 ?
    C36 C37 H37 . . 120.2 ?
    C37 C38 C33 . . 121.0(2) ?
    C37 C38 H38 . . 119.5 ?
    C33 C38 H38 . . 119.5 ?
loop_
    _geom_torsion_atom_site_label_1
    _geom_torsion_atom_site_label_2
    _geom_torsion_atom_site_label_3
    _geom_torsion_atom_site_label_4
    _geom_torsion_site_symmetry_1
    _geom_torsion_site_symmetry_2
    _geom_torsion_site_symmetry_3
    _geom_torsion_site_symmetry_4
    _geom_torsion
    _geom_torsion_publ_flag
    C7 N1 N2 C9 . . . . -1.3(2) ?
    C1 N1 N2 C9 . . . . -176.40(17) ?
    C7 N1 C1 C6 . . . . -153.7(2) ?
    N2 N1 C1 C6 . . . . 20.4(3) ?
    C7 N1 C1 C2 . . . . 24.7(3) ?
    N2 N1 C1 C2 . . . . -161.22(19) ?
    C6 C1 C2 C3 . . . . 1.3(3) ?
    N1 C1 C2 C3 . . . . -177.10(19) ?
    C1 C2 C3 C4 . . . . -0.4(3) ?
    C2 C3 C4 C5 . . . . -1.0(4) ?
    C3 C4 C5 C6 . . . . 1.6(4) ?
    C4 C5 C6 C1 . . . . -0.7(3) ?
    C2 C1 C6 C5 . . . . -0.8(3) ?
    N1 C1 C6 C5 . . . . 177.64(19) ?
    N2 N1 C7 O1 . . . . -177.3(2) ?
    C1 N1 C7 O1 . . . . -2.7(4) ?
    N2 N1 C7 C8 . . . . 1.4(2) ?
    C1 N1 C7 C8 . . . . 175.97(19) ?
    O1 C7 C8 C11 . . . . -2.0(4) ?
    N1 C7 C8 C11 . . . . 179.28(19) ?
    O1 C7 C8 C9 . . . . 177.7(2) ?
    N1 C7 C8 C9 . . . . -1.0(2) ?
    N1 N2 C9 C8 . . . . 0.7(2) ?
    N1 N2 C9 C10 . . . . -179.56(19) ?
    C11 C8 C9 N2 . . . . 179.9(2) ?
    C7 C8 C9 N2 . . . . 0.2(2) ?
    C11 C8 C9 C10 . . . . 0.1(4) ?
    C7 C8 C9 C10 . . . . -179.6(2) ?
    C7 C8 C11 O2 . . . . 0.8(3) ?
    C9 C8 C11 O2 . . . . -178.8(2) ?
    C7 C8 C11 C12 . . . . -179.00(19) ?
    C9 C8 C11 C12 . . . . 1.3(4) ?
    O2 C11 C12 C13 . . . . -9.7(3) ?
    C8 C11 C12 C13 . . . . 170.2(2) ?
    C11 C12 C13 C14 . . . . 180.00(19) ?
    C12 C13 C14 C19 . . . . 167.5(2) ?
    C12 C13 C14 C15 . . . . -13.0(3) ?
    C19 C14 C15 C16 . . . . -0.8(3) ?
    C13 C14 C15 C16 . . . . 179.66(19) ?
    C14 C15 C16 C17 . . . . 0.6(3) ?
    C15 C16 C17 C18 . . . . -0.6(3) ?
    C15 C16 C17 Cl1 . . . . 179.14(16) ?
    C16 C17 C18 C19 . . . . 0.7(3) ?
    Cl1 C17 C18 C19 . . . . -179.03(15) ?
    C17 C18 C19 C14 . . . . -0.9(3) ?
    C15 C14 C19 C18 . . . . 0.9(3) ?
    C13 C14 C19 C18 . . . . -179.52(18) ?
    C26 N3 N4 C28 . . . . -1.3(2) ?
    C20 N3 N4 C28 . . . . -177.68(18) ?
    C26 N3 C20 C21 . . . . -161.1(2) ?
    N4 N3 C20 C21 . . . . 14.5(3) ?
    C26 N3 C20 C25 . . . . 19.1(3) ?
    N4 N3 C20 C25 . . . . -165.3(2) ?
    C25 C20 C21 C22 . . . . -0.5(3) ?
    N3 C20 C21 C22 . . . . 179.8(2) ?
    C20 C21 C22 C23 . . . . -0.5(4) ?
    C21 C22 C23 C24 . . . . 0.9(4) ?
    C22 C23 C24 C25 . . . . -0.3(4) ?
    C23 C24 C25 C20 . . . . -0.6(4) ?
    C21 C20 C25 C24 . . . . 1.0(3) ?
    N3 C20 C25 C24 . . . . -179.2(2) ?
    N4 N3 C26 O3 . . . . -178.7(2) ?
    C20 N3 C26 O3 . . . . -2.8(4) ?
    N4 N3 C26 C27 . . . . 1.3(2) ?
    C20 N3 C26 C27 . . . . 177.25(19) ?
    O3 C26 C27 C30 . . . . -1.1(4) ?
    N3 C26 C27 C30 . . . . 178.85(19) ?
    O3 C26 C27 C28 . . . . 179.2(2) ?
    N3 C26 C27 C28 . . . . -0.9(2) ?
    N3 N4 C28 C27 . . . . 0.7(2) ?
    N3 N4 C28 C29 . . . . -179.97(19) ?
    C30 C27 C28 N4 . . . . -179.5(2) ?
    C26 C27 C28 N4 . . . . 0.1(3) ?
    C30 C27 C28 C29 . . . . 1.2(4) ?
    C26 C27 C28 C29 . . . . -179.2(2) ?
    C26 C27 C30 O4 . . . . 0.1(3) ?
    C28 C27 C30 O4 . . . . 179.7(2) ?
    C26 C27 C30 C31 . . . . -179.7(2) ?
    C28 C27 C30 C31 . . . . -0.1(4) ?
    O4 C30 C31 C32 . . . . -8.3(3) ?
    C27 C30 C31 C32 . . . . 171.5(2) ?
    C30 C31 C32 C33 . . . . -178.36(19) ?
    C31 C32 C33 C34 . . . . 169.7(2) ?
    C31 C32 C33 C38 . . . . -9.3(3) ?
    C38 C33 C34 C35 . . . . -0.5(3) ?
    C32 C33 C34 C35 . . . . -179.59(19) ?
    C33 C34 C35 C36 . . . . -0.8(3) ?
    C34 C35 C36 C37 . . . . 1.4(4) ?
    C34 C35 C36 Cl2 . . . . -177.63(17) ?
    C35 C36 C37 C38 . . . . -0.6(4) ?
    Cl2 C36 C37 C38 . . . . 178.40(18) ?
    C36 C37 C38 C33 . . . . -0.8(4) ?
    C34 C33 C38 C37 . . . . 1.3(3) ?
    C32 C33 C38 C37 . . . . -179.7(2) ?
loop_
    _geom_hbond_atom_site_label_D
    _geom_hbond_atom_site_label_H
    _geom_hbond_atom_site_label_A
    _geom_hbond_site_symmetry_A
    _geom_hbond_distance_DH
    _geom_hbond_distance_HA
    _geom_hbond_distance_DA
    _geom_hbond_angle_DHA
    O2 H2A O1 . 0.82 1.78 2.542(2) 153
    C16 H16 O1 1_455 0.93 2.47 3.239(2) 140
    O4 H4A O3 . 0.82 1.78 2.540(2) 153
    C37 H37 O3 1_565 0.93 2.61 3.314(3) 133
_shelx_res_file
;
    shelx.res created by SHELXL-2014/7
TITL K7PUN in P-1
CELL 0.71073 11.3207 11.4044 15.2839 70.567 70.925 62.621
ZERR 4.00 0.0006 0.0006 0.0009 0.003 0.003 0.002
LATT 1
SFAC C  H  N  O  Cl
UNIT 76  60  8  8  4
OMIT 1   0   0
OMIT 0   0   2
OMIT 1   0   1
OMIT -3 54
L.S. 40
ACTA
BOND $H
FMAP 2
PLAN 10
HTAB
CONF
TEMP 23.000
SIZE 0.35 0.28 0.16
MPLA 6 C1 C2 C3 C4 C5 C6
MPLA 7 N1 N2 C7 C8 C9 C10 O1
MPLA 4 C11 O2 C12 C13
MPLA 7 C14 C15 C16 C17 C18 C19 CL1
MPLA 6 C1 C2 C3 C4 C5 C6
MPLA 6 C20 C21 C22 C23 C24 C25
MPLA 7 N3 N4 C26 C27 C28 C29 O3
MPLA 4 C30 C31 C32 O4
MPLA 7 C33 C34 C35 C36 C37 C38 CL2
MPLA 6 C20 C21 C22 C23 C24 C25
WGHT    0.079800    0.307500
FVAR       0.08334
MOLE 1
CL1   5   -0.476857   -0.297345    0.363377    11.00000    0.05985    0.06578 =
         0.11938   -0.02185   -0.02911   -0.03071
O1    4    0.301047    0.030736    0.371198    11.00000    0.03799    0.04454 =
         0.10901   -0.02905   -0.02326   -0.00380
O2    4    0.179389   -0.110295    0.373138    11.00000    0.04111    0.04588 =
         0.10430   -0.02485   -0.02310   -0.00871
AFIX 147
H2A   2    0.239699   -0.088465    0.371804    11.00000   -1.50000
AFIX   0
N1    3    0.151621    0.255700    0.374436    11.00000    0.03580    0.03915 =
         0.06484   -0.01486   -0.01288   -0.00904
N2    3    0.011058    0.331838    0.381506    11.00000    0.03381    0.04099 =
         0.07388   -0.01418   -0.01203   -0.00617
C1    1    0.236716    0.314396    0.376856    11.00000    0.04315    0.03983 =
         0.04793   -0.00787   -0.01017   -0.01667
C2    1    0.376461    0.257551    0.343157    11.00000    0.04684    0.05182 =
         0.05845   -0.01562   -0.00496   -0.01927
AFIX  43
H2    2    0.415015    0.182722    0.316050    11.00000   -1.20000
AFIX   0
C3    1    0.457034    0.313287    0.350379    11.00000    0.05162    0.06500 =
         0.06701   -0.00847   -0.01080   -0.03077
AFIX  43
H3    2    0.550566    0.275164    0.328262    11.00000   -1.20000
AFIX   0
C4    1    0.401677    0.424152    0.389662    11.00000    0.07806    0.06538 =
         0.07277   -0.00606   -0.02564   -0.04222
AFIX  43
H4    2    0.457296    0.460064    0.395084    11.00000   -1.20000
AFIX   0
C5    1    0.263600    0.481453    0.420836    11.00000    0.07917    0.05347 =
         0.06836   -0.01769   -0.01946   -0.02777
AFIX  43
H5    2    0.225531    0.557938    0.446077    11.00000   -1.20000
AFIX   0
C6    1    0.180499    0.427266    0.415275    11.00000    0.05346    0.04814 =
         0.05642   -0.01654   -0.00731   -0.01784
AFIX  43
H6    2    0.087020    0.466392    0.437251    11.00000   -1.20000
AFIX   0
C7    1    0.183942    0.126104    0.373494    11.00000    0.04123    0.04032 =
         0.06049   -0.01394   -0.01390   -0.01115
C8    1    0.061033    0.116928    0.377777    11.00000    0.03645    0.04084 =
         0.05708   -0.01126   -0.01565   -0.01122
C9    1   -0.041095    0.250857    0.382791    11.00000    0.03652    0.04280 =
         0.05913   -0.00948   -0.01281   -0.01127
C10   1   -0.190706    0.301936    0.389250    11.00000    0.04082    0.04790 =
         0.08743   -0.01476   -0.01617   -0.00765
AFIX 137
H10A  2   -0.232454    0.396406    0.390154    11.00000   -1.50000
H10B  2   -0.229682    0.252726    0.446360    11.00000   -1.50000
H10C  2   -0.205963    0.289446    0.335382    11.00000   -1.50000
AFIX   0
C11   1    0.063281   -0.005378    0.376809    11.00000    0.03848    0.04466 =
         0.05837   -0.01280   -0.01516   -0.01197
C12   1   -0.053544   -0.028089    0.379336    11.00000    0.03949    0.04332 =
         0.06202   -0.01285   -0.01507   -0.01145
AFIX  43
H12   2   -0.139710    0.039354    0.391676    11.00000   -1.20000
AFIX   0
C13   1   -0.042623   -0.140843    0.364805    11.00000    0.03880    0.04450 =
         0.05519   -0.01044   -0.01225   -0.01291
AFIX  43
H13   2    0.045207   -0.205772    0.352703    11.00000   -1.20000
AFIX   0
C14   1   -0.151610   -0.175733    0.365455    11.00000    0.03862    0.03556 =
         0.04667   -0.00640   -0.01239   -0.01196
C15   1   -0.288599   -0.102338    0.400443    11.00000    0.04290    0.04022 =
         0.06243   -0.01869   -0.01144   -0.01118
AFIX  43
H15   2   -0.312888   -0.027947    0.424931    11.00000   -1.20000
AFIX   0
C16   1   -0.387880   -0.139007    0.399030    11.00000    0.03543    0.04491 =
         0.06721   -0.01652   -0.01198   -0.00891
AFIX  43
H16   2   -0.478892   -0.089141    0.421864    11.00000   -1.20000
AFIX   0
C17   1   -0.351844   -0.249638    0.363721    11.00000    0.04548    0.04273 =
         0.06103   -0.00473   -0.01985   -0.01836
C18   1   -0.218040   -0.324179    0.328829    11.00000    0.05568    0.03369 =
         0.06029   -0.01059   -0.01507   -0.01614
AFIX  43
H18   2   -0.194695   -0.398397    0.304447    11.00000   -1.20000
AFIX   0
C19   1   -0.119146   -0.286964    0.330629    11.00000    0.04076    0.03846 =
         0.05599   -0.01183   -0.00855   -0.01107
AFIX  43
H19   2   -0.028392   -0.337749    0.307913    11.00000   -1.20000
AFIX   0
MOLE 2
CL2   5    1.306017    0.985585    0.131781    11.00000    0.07424    0.05908 =
         0.12626   -0.01973   -0.02368   -0.03576
N3    3    0.755088    0.353959    0.122428    11.00000    0.04750    0.03623 =
         0.06486   -0.00750   -0.01819   -0.01164
N4    3    0.680898    0.495104    0.106540    11.00000    0.05098    0.03645 =
         0.07185   -0.00953   -0.02006   -0.00763
O3    4    0.976090    0.203305    0.142966    11.00000    0.05478    0.03472 =
         0.10910   -0.01593   -0.03083   -0.00773
O4    4    1.115421    0.325746    0.142492    11.00000    0.05196    0.03852 =
         0.09795   -0.02050   -0.02091   -0.01004
AFIX 147
H4A   2    1.092139    0.264908    0.148050    11.00000   -1.50000
AFIX   0
C20   1    0.694537    0.269026    0.122692    11.00000    0.05126    0.04638 =
         0.04626   -0.00705   -0.01081   -0.02064
C21   1    0.578361    0.324919    0.086906    11.00000    0.05845    0.05604 =
         0.06016   -0.01002   -0.02236   -0.01512
AFIX  43
H21   2    0.539728    0.417635    0.062987    11.00000   -1.20000
AFIX   0
C22   1    0.520246    0.242542    0.086893    11.00000    0.06428    0.08296 =
         0.07637   -0.02071   -0.02887   -0.02635
AFIX  43
H22   2    0.441513    0.280259    0.063224    11.00000   -1.20000
AFIX   0
C23   1    0.576345    0.105756    0.121166    11.00000    0.08162    0.08610 =
         0.07631   -0.01954   -0.01844   -0.04873
AFIX  43
H23   2    0.536872    0.050684    0.120031    11.00000   -1.20000
AFIX   0
C24   1    0.691350    0.050832    0.157183    11.00000    0.08200    0.05610 =
         0.06963   -0.00208   -0.02269   -0.03797
AFIX  43
H24   2    0.729382   -0.042019    0.180806    11.00000   -1.20000
AFIX   0
C25   1    0.751240    0.130383    0.158978    11.00000    0.06191    0.04973 =
         0.06428    0.00088   -0.02412   -0.02573
AFIX  43
H25   2    0.828755    0.092196    0.184119    11.00000   -1.20000
AFIX   0
C26   1    0.882829    0.321631    0.130095    11.00000    0.04823    0.04105 =
         0.05734   -0.00983   -0.01422   -0.01360
C27   1    0.892363    0.445094    0.121109    11.00000    0.04949    0.03681 =
         0.05531   -0.01123   -0.01421   -0.01344
C28   1    0.761424    0.547703    0.106512    11.00000    0.05184    0.03711 =
         0.05361   -0.00909   -0.01357   -0.01064
C29   1    0.711081    0.698448    0.091159    11.00000    0.06344    0.03839 =
         0.08064   -0.01214   -0.02485   -0.00726
AFIX 137
H29A  2    0.618714    0.739725    0.083254    11.00000   -1.50000
H29B  2    0.766940    0.731396    0.035335    11.00000   -1.50000
H29C  2    0.715393    0.720630    0.145068    11.00000   -1.50000
AFIX   0
C30   1    1.013281    0.442988    0.127931    11.00000    0.05160    0.03955 =
         0.05434   -0.01417   -0.00970   -0.01302
C31   1    1.036976    0.559915    0.120677    11.00000    0.05040    0.03974 =
         0.06075   -0.01440   -0.01155   -0.01411
AFIX  43
H31   2    0.971836    0.645342    0.102210    11.00000   -1.20000
AFIX   0
C32   1    1.147800    0.550908    0.139226    11.00000    0.04941    0.03946 =
         0.05331   -0.01340   -0.00727   -0.01319
AFIX  43
H32   2    1.211443    0.463711    0.155812    11.00000   -1.20000
AFIX   0
C33   1    1.182433    0.660033    0.136925    11.00000    0.04093    0.03904 =
         0.04902   -0.01214   -0.00547   -0.01324
C34   1    1.292447    0.629141    0.173300    11.00000    0.04717    0.04060 =
         0.05927   -0.00660   -0.01492   -0.01197
AFIX  43
H34   2    1.342754    0.539277    0.198214    11.00000   -1.20000
AFIX   0
C35   1    1.329473    0.728438    0.173551    11.00000    0.04635    0.05734 =
         0.07107   -0.01155   -0.01973   -0.01838
AFIX  43
H35   2    1.403220    0.706145    0.199042    11.00000   -1.20000
AFIX   0
C36   1    1.255987    0.860595    0.135664    11.00000    0.04879    0.04581 =
         0.06631   -0.01409   -0.00751   -0.01984
C37   1    1.145125    0.895201    0.099630    11.00000    0.05265    0.03798 =
         0.08117   -0.00793   -0.02091   -0.01326
AFIX  43
H37   2    1.095615    0.985318    0.074681    11.00000   -1.20000
AFIX   0
C38   1    1.108074    0.796319    0.100688    11.00000    0.04613    0.04424 =
         0.07274   -0.01013   -0.02189   -0.01351
AFIX  43
H38   2    1.032335    0.819894    0.076985    11.00000   -1.20000
AFIX   0
HKLF 4 1 1 0 0 0 1 0 0 0 1
REM  K7PUN in P-1
REM R1 =  0.0502 for    4587 Fo > 4sig(Fo)  and  0.0817 for all    6925 data
REM    437 parameters refined using      0 restraints
END
WGHT      0.0796      0.3082
REM Instructions for potential hydrogen bonds
EQIV $1 x+1, y, z
HTAB O2 Cl1_$1
HTAB O2 O1
HTAB C2 O1
EQIV $2 x-1, y, z
HTAB C16 O1_$2
HTAB O4 O3
HTAB C25 O3
EQIV $3 x, y+1, z
HTAB C37 O3_$3
REM Highest difference peak  0.364,  deepest hole -0.320,  1-sigma level  0.045
Q1    1  -0.4160 -0.2566  0.3634  11.00000  0.05    0.36
Q2    1  -0.5236 -0.3374  0.3532  11.00000  0.05    0.31
Q3    1   1.2575  0.9369  0.1339  11.00000  0.05    0.31
Q4    1  -0.1037 -0.1632  0.3756  11.00000  0.05    0.28
Q5    1   1.2599  0.9769  0.0857  11.00000  0.05    0.28
Q6    1  -0.4424 -0.2796  0.4102  11.00000  0.05    0.27
Q7    1   0.1950  0.2782  0.3869  11.00000  0.05    0.26
Q8    1   1.0336  0.2394  0.1403  11.00000  0.05    0.25
Q9    1   1.3756  1.0220  0.1330  11.00000  0.05    0.24
Q10   1   1.1595  0.6190  0.1246  11.00000  0.05    0.21
;
