# Supplementary material for: Crystal structure of (4Z)-4-[(2E)-3-(4-chloro­phen­yl)-1-hy­droxy­prop-2-en-1-yl­idene]-5-methyl-2-phenyl-1H-pyrazol-5(4H)-one
Source: Acta Crystallogr E Crystallogr Commun. 2015 May 13;71(Pt 6):o393–4. doi: 10.1107/S205698901500883X (PMC4459345; doi:10.1107/S205698901500883X)
Supplement: Supplementary file 2 [file e-71-0o393-Isup2.hkl]

#
# h,k,l, Fc-squared, Fo-squared, sigma(Fo-squared), status flag
#
data_I
_shelx_title ' K7PUN in P-1'
_shelx_refln_list_code          4
_shelx_F_calc_maximum      387.50
_exptl_crystal_F_000       704.00
_reflns_d_resolution_high  0.7828

loop_
 _space_group_symop_operation_xyz
 'x, y, z'
 '-x, -y, -z'

_cell_length_a    11.3207
_cell_length_b    11.4044
_cell_length_c    15.2839
_cell_angle_alpha  70.567
_cell_angle_beta   70.925
_cell_angle_gamma  62.621

_shelx_F_squared_multiplier     1.000

loop_
 _refln_index_h
 _refln_index_k
 _refln_index_l
 _refln_F_squared_calc
 _refln_F_squared_meas
 _refln_F_squared_sigma
 _refln_observed_status
   2   0   0       3008.71       2795.48        43.69 o
   3   0   0         74.06         85.06         2.06 o
   4   0   0       1063.29       1070.33        22.11 o
   5   0   0        691.32        607.81        15.50 o
   6   0   0        547.75        512.88        11.52 o
   7   0   0        350.40        333.64         8.44 o
   8   0   0         39.32         41.79         3.18 o
   9   0   0         57.27         57.16         3.91 o
  10   0   0          5.82          9.97         5.74 o
  11   0   0         30.70         33.46         9.36 o
  12   0   0         19.86         15.05         5.53 o
 -12   1   0         58.40         60.46         8.14 o
 -11   1   0          0.27          0.96         4.50 o
 -10   1   0         54.59         51.67         4.66 o
  -9   1   0         13.17          9.36         2.44 o
  -8   1   0        618.53        625.77        14.93 o
  -7   1   0          0.05         -1.93         1.29 o
  -6   1   0          2.84         -0.24         1.02 o
  -5   1   0        545.80        666.72        14.06 o
  -4   1   0        424.27        484.76         9.66 o
  -3   1   0       3876.47       4508.49        67.28 o
  -2   1   0        638.15        752.08        12.43 o
  -1   1   0          0.36         -0.82         0.54 o
   2   1   0         20.11         16.22         0.61 o
   3   1   0        103.01        102.92         2.04 o
   4   1   0         47.77         43.86         1.56 o
   5   1   0        398.91        384.52         9.97 o
   6   1   0         51.90         42.75         2.44 o
   7   1   0         29.19         24.26         2.16 o
   8   1   0        243.31        235.84         9.69 o
   9   1   0        872.12        846.65        21.40 o
  10   1   0         62.22         63.29         4.85 o
  11   1   0         51.53         59.34         7.13 o
  12   1   0         10.55         15.12         5.09 o
 -11   2   0         12.05         12.96         5.09 o
 -10   2   0          1.31          0.26         2.70 o
  -9   2   0        187.79        183.24         6.74 o
  -8   2   0         69.84         72.50         4.23 o
  -7   2   0         83.72         99.41         3.90 o
  -6   2   0          0.13         -1.44         1.29 o
  -5   2   0        478.88        574.08        10.47 o
  -4   2   0        573.00        746.96        13.02 o
  -3   2   0       2696.55       3264.62        53.06 o
  -2   2   0       2771.68       3189.04        44.58 o
  -1   2   0          4.55          3.06         0.51 o
   0   2   0       2810.90       2960.96        56.44 o
   1   2   0       1315.20       1126.99        40.65 o
   2   2   0       3691.34       3553.11        49.51 o
   3   2   0       3147.67       2913.52        40.68 o
   4   2   0        594.82        592.14        13.88 o
   5   2   0         19.00         21.13         2.36 o
   6   2   0        485.66        472.63        10.80 o
   7   2   0         68.32         61.52         3.18 o
   8   2   0       1352.17       1253.73        26.63 o
   9   2   0         26.12         21.44         2.96 o
  10   2   0         68.14         61.84         5.75 o
  11   2   0          4.12          7.20         4.07 o
  12   2   0          8.89         12.00         4.50 o
  13   2   0         66.81         70.99         7.58 o
 -11   3   0          4.94          6.48         5.09 o
 -10   3   0         69.59         86.23         5.93 o
  -9   3   0          4.80          7.53         2.63 o
  -8   3   0          5.65          1.54         2.44 o
  -7   3   0         54.86         58.55         3.23 o
  -6   3   0        337.17        389.46         8.74 o
  -5   3   0         72.50         70.43         2.60 o
  -4   3   0       1063.87       1310.13        22.22 o
  -3   3   0          2.25          2.99         0.60 o
  -2   3   0        232.10        322.98         5.51 o
  -1   3   0       3215.30       3987.91        52.18 o
   0   3   0       4681.37       5163.05        76.00 o
   1   3   0         35.96         41.80         2.65 o
   2   3   0         36.29         46.55         1.16 o
   3   3   0          4.21          5.06         0.53 o
   4   3   0         41.23         41.63         1.43 o
   5   3   0       4462.15       4445.39        74.63 o
   6   3   0        438.74        460.93         8.74 o
   7   3   0         37.79         36.58         2.51 o
   8   3   0        334.44        315.89         7.82 o
   9   3   0        525.22        508.20        13.50 o
  10   3   0         82.68         82.09         5.06 o
  11   3   0         25.48         16.97         4.11 o
  12   3   0         52.19         50.36         7.47 o
  13   3   0          7.46          5.38         4.54 o
 -10   4   0          2.20          4.32         5.09 o
  -9   4   0        136.07        117.74         7.17 o
  -8   4   0         81.55         82.79         4.64 o
  -7   4   0          6.64          8.84         2.44 o
  -6   4   0          1.58          2.63         1.63 o
  -5   4   0        119.46        115.78         3.36 o
  -4   4   0        185.02        236.94         4.97 o
  -3   4   0       2203.83       2760.20        41.66 o
  -2   4   0        434.67        562.29         9.08 o
  -1   4   0        644.24        798.18        14.14 o
   0   4   0       1015.50       1226.15        17.87 o
   1   4   0        340.96        371.80         8.46 o
   2   4   0        141.59        159.20         3.74 o
   3   4   0        678.73        694.52        13.05 o
   4   4   0       1159.00       1246.04        21.47 o
   5   4   0       7804.18       7720.00       118.46 o
   6   4   0       2121.19       2097.95        36.05 o
   7   4   0         28.16         27.10         1.87 o
   8   4   0         54.56         51.42         2.89 o
   9   4   0        215.77        204.41         8.10 o
  10   4   0          8.52         14.57         3.32 o
  11   4   0        355.84        361.73        17.25 o
  12   4   0          8.05          6.00         3.78 o
  13   4   0         16.67         11.93         5.67 o
  -9   5   0          1.98         -0.70         3.11 o
  -8   5   0          5.96          6.77         2.96 o
  -7   5   0         41.83         39.95         4.36 o
  -6   5   0          8.06          9.52         2.63 o
  -5   5   0          0.00          0.44         1.46 o
  -4   5   0        252.94        286.14         5.90 o
  -3   5   0        117.88        123.41         3.46 o
  -2   5   0          0.54          3.17         1.29 o
  -1   5   0        856.42       1063.39        18.77 o
   0   5   0       3081.52       3622.23        55.75 o
   1   5   0        108.91        116.54         2.43 o
   2   5   0        546.89        643.70        10.54 o
   3   5   0       6169.50       6354.55        98.04 o
   4   5   0        291.59        355.05         6.77 o
   5   5   0         11.24         12.84         1.43 o
   6   5   0         27.83         30.69         1.82 o
   7   5   0        679.93        648.21        12.27 o
   8   5   0        100.69         93.33         4.78 o
   9   5   0         56.83         69.48         5.30 o
  10   5   0        130.14        121.78         5.88 o
  11   5   0         15.60         26.00         3.97 o
  12   5   0         23.02         23.93         4.66 o
  13   5   0          1.33          0.13         4.19 o
  -8   6   0          1.48         -3.50         4.32 o
  -7   6   0          4.66          8.06         2.96 o
  -6   6   0         22.95         23.79         3.54 o
  -5   6   0        336.55        378.11        11.64 o
  -4   6   0         33.33         37.19         3.02 o
  -3   6   0          5.06          4.17         1.69 o
  -2   6   0          8.16         10.80         1.58 o
  -1   6   0         68.67         88.12         3.86 o
   0   6   0        590.74        567.17        10.47 o
   1   6   0        616.95        699.77        12.45 o
   2   6   0        475.03        455.37         7.84 o
   3   6   0        133.18        108.10         2.73 o
   4   6   0        935.61        958.31        16.71 o
   5   6   0         76.89         91.05         2.71 o
   6   6   0        345.11        361.81         8.19 o
   7   6   0        144.34        132.05         4.17 o
   8   6   0        113.39        114.91         6.23 o
   9   6   0        248.61        248.70         7.82 o
  10   6   0          2.15          5.16         2.80 o
  11   6   0        119.13        129.65         6.86 o
  12   6   0         25.00         23.23         4.66 o
  13   6   0         22.61         20.54         4.98 o
  -8   7   0          4.05          4.48         4.50 o
  -7   7   0          0.25         -2.47         3.46 o
  -6   7   0          2.81         -2.88         5.04 o
  -5   7   0         58.88         63.99         6.26 o
  -4   7   0          8.91          6.38         2.49 o
  -3   7   0        147.32        162.36         5.76 o
  -2   7   0         14.75         17.55         2.29 o
  -1   7   0          4.22          3.80         1.40 o
   0   7   0       1533.69       1630.66        28.12 o
   1   7   0        130.79        118.92         2.94 o
   2   7   0          5.24          2.55         0.82 o
   3   7   0         33.04         38.06         1.71 o
   4   7   0        163.07        141.10         3.59 o
   5   7   0       1051.60       1038.12        18.44 o
   6   7   0        106.54        100.79         4.29 o
   7   7   0         41.25         50.68         5.28 o
   8   7   0          0.55         -0.53         1.78 o
   9   7   0        419.21        373.11        10.33 o
  10   7   0          1.65          0.62         2.40 o
  11   7   0         20.73         18.90         2.84 o
  12   7   0          0.66          0.72         5.94 o
  13   7   0          0.37         -2.80         6.43 o
  -7   8   0          1.26         -3.70         4.32 o
  -6   8   0          0.16          3.60         5.04 o
  -5   8   0         37.37         39.32         5.53 o
  -4   8   0         81.06         82.73         5.22 o
  -3   8   0        669.73        714.78        16.56 o
  -2   8   0         20.29         22.81         2.74 o
  -1   8   0          3.87          3.76         1.63 o
   0   8   0          1.11         -1.44         1.50 o
   1   8   0        229.03        236.16         5.12 o
   2   8   0       1137.58       1137.16        18.46 o
   3   8   0         10.27          8.90         1.39 o
   4   8   0        221.10        226.61         5.17 o
   5   8   0         21.47         18.16         1.65 o
   6   8   0          1.03          1.53         1.33 o
   7   8   0         33.30         38.16         2.80 o
   8   8   0        353.37        360.47        10.05 o
   9   8   0        527.48        508.45        13.15 o
  10   8   0          0.04          0.96         2.36 o
  11   8   0         18.39         22.35         3.32 o
  12   8   0          2.04         -4.06         5.00 o
  13   8   0          1.13          5.09         6.48 o
  -5   9   0          1.83          3.68         4.50 o
  -4   9   0          6.38          7.86         2.81 o
  -3   9   0         31.46         37.82         6.48 o
  -2   9   0         44.48         38.18         4.24 o
  -1   9   0        119.44        130.14         6.06 o
   0   9   0        657.56        610.86        14.99 o
   1   9   0        852.07        798.55        14.88 o
   2   9   0         33.96         22.89         1.95 o
   3   9   0        396.39        394.18         8.04 o
   4   9   0          4.90          1.19         1.63 o
   5   9   0        539.06        543.21        12.57 o
   6   9   0        648.13        665.56        16.62 o
   7   9   0         79.57         85.93         8.94 o
   8   9   0         58.70         82.22         5.61 o
   9   9   0          7.31          5.20         2.81 o
  10   9   0          0.08         -0.88         3.52 o
  11   9   0         23.65         16.80         5.76 o
  12   9   0         36.76         43.19         7.19 o
  13   9   0          8.34          9.63         6.10 o
  -4  10   0         19.43         19.08         5.76 o
  -3  10   0         19.86         16.66         3.54 o
  -2  10   0          3.40          1.83         2.81 o
  -1  10   0          9.11         14.61         2.70 o
   0  10   0          1.37          1.91         1.78 o
   1  10   0         45.60         35.70         2.93 o
   2  10   0         28.19         25.94         2.53 o
   3  10   0         33.18         41.89         3.95 o
   4  10   0          0.05         -2.88         2.38 o
   5  10   0        276.06        274.87         9.53 o
   6  10   0         46.52         46.08         3.78 o
   7  10   0          1.96          0.19         2.42 o
   8  10   0         37.64         46.16         4.11 o
   9  10   0         20.85          9.21         2.88 o
  10  10   0         36.91         47.35         4.66 o
  11  10   0          1.92          1.44         7.20 o
  12  10   0          0.99         -6.28         5.00 o
  -3  11   0          0.22         -2.52         3.70 o
  -2  11   0          1.80          3.78         5.04 o
  -1  11   0          0.54         -1.85         3.46 o
   0  11   0          0.66          5.24         3.11 o
   1  11   0         34.91         35.85         4.11 o
   2  11   0          3.26         -1.96         2.70 o
   3  11   0          8.57          5.42         3.11 o
   4  11   0         22.80         26.01         3.68 o
   5  11   0        340.02        343.97        19.44 o
   6  11   0         94.87         95.76        17.28 o
   7  11   0         21.72         25.65         4.79 o
   8  11   0         11.37         13.65         3.21 o
   9  11   0         48.19         50.20         4.66 o
  10  11   0         29.50         29.10         4.11 o
  11  11   0          8.28          0.00         7.20 o
  -1  12   0         27.73         27.53         5.76 o
   0  12   0          3.44          6.58         3.46 o
   1  12   0         29.80         32.69         4.19 o
   2  12   0          1.06          4.26         3.11 o
   3  12   0          2.09          4.07         3.11 o
   4  12   0         27.96         16.99         3.68 o
   5  12   0         42.11         55.53         9.70 o
   6  12   0          0.68          2.70         3.70 o
   7  12   0         23.62         29.47         7.92 o
   8  12   0         16.09         20.21         5.00 o
   9  12   0          1.08         -1.73         4.79 o
  10  12   0          4.05         -0.13         5.00 o
   2  13   0          0.97          0.72         3.70 o
   3  13   0          0.28          2.88         3.70 o
   4  13   0          3.79          6.72         3.86 o
   5  13   0         12.70         16.12         4.79 o
   6  13   0         18.77         22.17         5.00 o
   7  13   0         14.11          9.29         5.00 o
   8  13   0         10.10         13.44         5.86 o
   9  13   0          7.39         16.20         6.48 o
  -8 -13   1         36.28         46.52         7.19 o
  -7 -13   1         10.74          8.93         4.79 o
  -6 -13   1         45.38         48.01         5.65 o
  -5 -13   1          2.27          1.44         3.68 o
  -4 -13   1          1.88          4.52         3.54 o
  -3 -13   1         44.39         49.40         5.09 o
  -2 -13   1          6.53          8.35         4.79 o
 -10 -12   1         10.83         14.17         6.10 o
  -9 -12   1         17.30         15.05         5.00 o
  -8 -12   1          9.38         11.91         5.00 o
  -7 -12   1          4.14          4.32         4.79 o
  -6 -12   1         40.26         29.06         5.76 o
  -5 -12   1          2.87          5.82         4.09 o
  -4 -12   1         29.41         32.97         4.54 o
  -3 -12   1          0.31          4.35         3.11 o
  -2 -12   1         45.62         38.41         4.33 o
  -1 -12   1          0.00          1.68         3.11 o
   0 -12   1         26.97         25.58         4.11 o
   1 -12   1         71.52         78.27        10.80 o
 -11 -11   1         20.40         17.05         6.10 o
 -10 -11   1          1.97          2.30         4.79 o
  -9 -11   1          0.01          1.76         3.21 o
  -8 -11   1          5.69          4.80         4.52 o
  -7 -11   1         13.42         14.35         3.21 o
  -6 -11   1         48.88         60.23         4.66 o
  -5 -11   1        282.52        286.10        15.70 o
  -4 -11   1        348.34        319.69        17.45 o
  -3 -11   1         31.74         22.50         3.68 o
  -2 -11   1         52.39         38.75         4.11 o
  -1 -11   1         19.49         11.79         5.03 o
   0 -11   1          0.77          1.29         3.11 o
   1 -11   1          0.04          0.41         3.46 o
   2 -11   1          0.25          3.06         3.70 o
   3 -11   1          0.22          0.96         4.50 o
 -12 -10   1          2.91          3.24         6.48 o
 -11 -10   1          7.32          2.30         7.92 o
 -10 -10   1         21.46         28.74         7.79 o
  -9 -10   1          4.69          6.72         3.21 o
  -8 -10   1          6.04          5.32         4.18 o
  -7 -10   1         37.85         45.18         4.11 o
  -6 -10   1         86.78        101.21         5.62 o
  -5 -10   1         77.70         75.29         5.87 o
  -4 -10   1         42.83         38.43         3.28 o
  -3 -10   1         26.45         25.83         2.91 o
  -2 -10   1         19.23         14.21         2.53 o
  -1 -10   1         96.16         89.27         4.84 o
   0 -10   1          1.09          4.32         2.53 o
   1 -10   1         10.72         13.07         2.58 o
   2 -10   1         13.47         12.38         2.96 o
   3 -10   1          9.58         15.52         4.15 o
   4 -10   1         62.36         60.28         6.56 o
 -12  -9   1         12.28         10.56        11.52 o
 -11  -9   1          1.63         -2.59         5.04 o
 -10  -9   1         34.39         34.89         4.19 o
  -9  -9   1         29.79         32.00         4.11 o
  -8  -9   1        537.85        539.96        21.20 o
  -7  -9   1        363.42        365.52        10.18 o
  -6  -9   1         23.84         28.02         2.58 o
  -5  -9   1        349.10        385.53        10.33 o
  -4  -9   1        164.46        153.36         5.72 o
  -3  -9   1        571.06        568.00        12.31 o
  -2  -9   1         27.81         20.09         2.31 o
  -1  -9   1        451.85        443.53        10.22 o
   0  -9   1         59.93         62.30         4.10 o
   1  -9   1        255.48        236.05         7.96 o
   2  -9   1          0.01          1.70         2.70 o
   3  -9   1        101.15         99.78        13.00 o
   4  -9   1         60.32         53.06         4.99 o
   5  -9   1          0.33         -2.70         7.92 o
 -13  -8   1         23.26         16.70        11.52 o
 -12  -8   1         37.65         37.96         7.19 o
 -11  -8   1         49.88         55.26         7.94 o
 -10  -8   1          5.03          4.56         2.80 o
  -9  -8   1         37.08         49.95         4.16 o
  -8  -8   1         68.28         72.51         4.15 o
  -7  -8   1        182.82        184.85         6.27 o
  -6  -8   1         42.22         35.94         2.80 o
  -5  -8   1         29.26         31.57         2.35 o
  -4  -8   1        152.04        151.48         4.72 o
  -3  -8   1        278.59        267.07         5.92 o
  -2  -8   1        726.97        706.35        11.34 o
  -1  -8   1         48.18         51.18         2.33 o
   0  -8   1        271.34        266.35         6.66 o
   1  -8   1        853.82        818.54        17.14 o
   2  -8   1        306.13        323.67        13.94 o
   3  -8   1         40.29         37.56         3.37 o
   4  -8   1         14.73         18.00         3.54 o
   5  -8   1         17.16         13.28         4.50 o
   6  -8   1         57.41         64.18         6.56 o
   7  -8   1          5.36          6.08         4.50 o
 -13  -7   1          0.95         -2.59         3.84 o
 -12  -7   1          0.16          5.84         3.78 o
 -11  -7   1          7.73          4.88         3.78 o
 -10  -7   1        133.94        138.86         5.95 o
  -9  -7   1        102.81        108.30         7.69 o
  -8  -7   1        176.24        173.71         6.00 o
  -7  -7   1       1041.74       1052.54        23.87 o
  -6  -7   1          0.48         -0.13         1.16 o
  -5  -7   1         17.74         17.15         1.70 o
  -4  -7   1        268.47        256.87         5.57 o
  -3  -7   1        358.10        357.04         7.24 o
  -2  -7   1        356.51        330.96         5.79 o
  -1  -7   1        218.61        200.14         4.34 o
   0  -7   1        255.91        274.78         5.67 o
   1  -7   1         65.31         81.62         3.54 o
   2  -7   1         50.48         65.26         3.49 o
   3  -7   1        279.52        294.39         8.25 o
   4  -7   1          9.62          8.74         2.44 o
   5  -7   1         79.74         86.77         5.86 o
   6  -7   1         19.41         24.59        10.80 o
   7  -7   1          2.22          3.36         4.50 o
   8  -7   1          3.28          4.96         4.50 o
 -13  -6   1         18.00         11.93         5.67 o
 -12  -6   1         23.11         19.76         5.18 o
 -11  -6   1          3.09         -3.46         2.88 o
 -10  -6   1         25.05         32.49         3.56 o
  -9  -6   1        399.79        438.37        11.88 o
  -8  -6   1         12.44          7.02         2.04 o
  -7  -6   1         67.80         66.78         3.03 o
  -6  -6   1          0.00          1.18         1.07 o
  -5  -6   1         17.96         15.27         1.50 o
  -4  -6   1        717.48        643.62        11.67 o
  -3  -6   1        617.81        637.19        10.81 o
  -2  -6   1        651.15        700.17        10.73 o
  -1  -6   1        134.91        151.71         3.13 o
   0  -6   1        264.53        269.38         5.67 o
   1  -6   1        127.97        120.28         3.74 o
   2  -6   1          7.77          9.62         1.55 o
   3  -6   1        270.12        283.62        11.84 o
   4  -6   1        365.02        395.45         8.70 o
   5  -6   1         58.41         66.90         3.87 o
   6  -6   1         73.02         91.42         6.06 o
   7  -6   1          1.84          3.89         2.96 o
   8  -6   1          6.70         10.39         5.36 o
 -13  -5   1          0.15         -6.16         5.18 o
 -12  -5   1        134.73        169.13        11.02 o
 -11  -5   1        351.15        359.70        13.63 o
 -10  -5   1         70.61         68.81         4.38 o
  -9  -5   1        629.09        653.08        16.47 o
  -8  -5   1         44.55         42.72         3.16 o
  -7  -5   1        187.70        191.29         4.83 o
  -6  -5   1        502.80        500.84         9.84 o
  -5  -5   1        279.94        315.62         7.16 o
  -4  -5   1       3497.69       3456.65        64.04 o
  -3  -5   1         14.60         23.33         1.91 o
  -2  -5   1        781.58        744.47        12.19 o
  -1  -5   1        569.93        603.76         9.45 o
   0  -5   1        793.94        844.66        14.99 o
   1  -5   1        461.53        432.85         8.48 o
   2  -5   1        812.39        942.25        16.25 o
   3  -5   1         58.98         71.09         2.34 o
   4  -5   1         10.82         11.00         1.30 o
   5  -5   1        229.82        227.45         5.82 o
   6  -5   1        928.24        996.23        21.93 o
   7  -5   1         22.08         27.64         2.86 o
   8  -5   1          7.35          5.47         2.96 o
   9  -5   1          2.51          3.32         3.81 o
 -13  -4   1          4.75         -2.48         5.34 o
 -12  -4   1         94.21        102.28         9.86 o
 -11  -4   1          7.66          7.84         3.78 o
 -10  -4   1        131.59        131.57         8.31 o
  -9  -4   1         33.11         31.32         3.16 o
  -8  -4   1        200.98        186.38         6.12 o
  -7  -4   1         46.73         39.30         2.35 o
  -6  -4   1         87.53         73.79         2.68 o
  -5  -4   1        250.06        277.07         7.27 o
  -4  -4   1         16.72         19.54         1.15 o
  -3  -4   1          7.43         12.06         0.82 o
  -2  -4   1       4804.08       4824.93        88.76 o
  -1  -4   1        399.24        390.69         6.31 o
   0  -4   1         36.34         42.63         1.65 o
   1  -4   1         11.30         15.72         0.94 o
   2  -4   1        583.11        762.71        13.21 o
   3  -4   1        674.91        812.35        15.45 o
   4  -4   1        244.45        293.81         6.06 o
   5  -4   1        110.91        132.14         4.21 o
   6  -4   1         95.33         95.52         3.90 o
   7  -4   1        101.84        118.17         5.27 o
   8  -4   1          1.75          4.73         2.70 o
   9  -4   1          2.02          1.34         2.44 o
  10  -4   1          0.06         -3.36         4.50 o
 -13  -3   1         42.80         34.29         5.52 o
 -12  -3   1          3.40         -0.72         5.94 o
 -11  -3   1          5.86          5.58         3.68 o
 -10  -3   1        163.85        168.36         6.70 o
  -9  -3   1        186.30        180.02         6.76 o
  -8  -3   1        295.93        279.21         7.16 o
  -7  -3   1         86.92         76.73         3.35 o
  -6  -3   1        161.26        143.89         4.14 o
  -5  -3   1        191.56        174.95         4.20 o
  -4  -3   1        254.62        206.63         3.98 o
  -3  -3   1          8.14          6.42         0.65 o
  -2  -3   1       2897.71       2776.50        38.67 o
  -1  -3   1          3.20          8.08         0.61 o
   0  -3   1        168.63        173.82         2.75 o
   1  -3   1       4997.41       6046.23        83.42 o
   2  -3   1        126.46        155.24         3.40 o
   3  -3   1         26.32         14.94         1.31 o
   4  -3   1       3346.89       4080.88        73.11 o
   5  -3   1        190.82        245.99         5.91 o
   6  -3   1         19.37         18.08         1.86 o
   7  -3   1         10.83         12.02         2.13 o
   8  -3   1        353.64        360.61        10.04 o
   9  -3   1         95.52         84.96         4.96 o
  10  -3   1          7.09          7.92         5.09 o
  11  -3   1          1.15         -3.84         4.50 o
 -13  -2   1          1.29          4.32         5.09 o
 -12  -2   1         25.24         24.83         6.48 o
 -11  -2   1          4.40          8.64         4.07 o
 -10  -2   1         16.68         11.95         2.96 o
  -9  -2   1          1.47         -0.82         2.09 o
  -8  -2   1        108.45        109.38         4.64 o
  -7  -2   1         41.29         45.83         2.88 o
  -6  -2   1        455.76        465.78        13.51 o
  -5  -2   1        211.85        249.30         6.09 o
  -4  -2   1       3451.36       3297.92        47.92 o
  -3  -2   1          3.35          6.02         0.67 o
  -2  -2   1          0.01          0.32         0.49 o
  -1  -2   1        322.59        355.32         5.70 o
   0  -2   1         10.76         14.04         0.92 o
   1  -2   1       5378.39       6176.16        85.05 o
   2  -2   1          8.20         11.98         0.68 o
   3  -2   1          0.98          0.72         0.61 o
   4  -2   1        276.98        385.33         7.97 o
   5  -2   1        157.72        177.43         4.73 o
   6  -2   1        598.04        661.18        15.12 o
   7  -2   1        371.70        374.40         8.61 o
   8  -2   1        196.34        193.22         6.57 o
   9  -2   1          1.55         -2.37         2.44 o
  10  -2   1          0.71         -4.05         2.70 o
  11  -2   1         54.99         49.76         7.13 o
 -12  -1   1          9.86         15.84         5.09 o
 -11  -1   1         22.14         20.94         5.09 o
 -10  -1   1          0.12         -3.36         2.49 o
  -9  -1   1        127.28        128.76        10.78 o
  -8  -1   1          7.26          8.56         1.88 o
  -7  -1   1        378.89        352.91         8.98 o
  -6  -1   1       1222.92       1265.26        26.27 o
  -5  -1   1        650.33        670.92        15.58 o
  -4  -1   1        262.28        298.95         6.15 o
  -3  -1   1         46.47         58.12         1.53 o
  -2  -1   1         23.71         23.29         0.88 o
  -1  -1   1       8127.96       7539.87       180.46 o
   0  -1   1        707.92        658.10        14.81 o
   1  -1   1      18514.45      20228.34       308.58 o
   2  -1   1        330.14        379.47         6.12 o
   3  -1   1        125.04        160.99         3.05 o
   4  -1   1         66.77         83.15         2.35 o
   5  -1   1        287.17        360.45         7.73 o
   6  -1   1        144.58        145.67         5.50 o
   7  -1   1          4.82          3.08         1.37 o
   8  -1   1        279.08        226.24        11.01 o
   9  -1   1         55.15         53.89         3.91 o
  10  -1   1          8.27          9.79         2.96 o
  11  -1   1          0.38         -0.72         4.07 o
  12  -1   1         63.43         57.81         7.58 o
 -12   0   1         16.81         12.04         5.53 o
 -11   0   1         47.06         48.77         6.56 o
 -10   0   1          1.12          4.46         2.96 o
  -9   0   1         42.01         29.30         3.18 o
  -8   0   1        271.51        277.78        12.45 o
  -7   0   1        603.36        648.04        15.23 o
  -6   0   1        126.74        129.63         4.32 o
  -5   0   1       3455.67       3630.49        83.66 o
  -4   0   1          2.12          1.44         0.64 o
  -3   0   1        794.53        758.65        12.93 o
  -2   0   1        138.35        144.18         2.54 o
  -1   0   1        222.80        203.23         6.93 o
   0   0   1          3.93          0.16         4.80 o
   2   0   1       2879.85       2521.10        37.67 o
   3   0   1       1674.63       1550.04        22.13 o
   4   0   1        126.89        114.30         3.22 o
   5   0   1         33.51         39.00         1.93 o
   6   0   1         50.34         61.56         3.54 o
   7   0   1        243.54        237.09         8.25 o
   8   0   1         22.57         23.38         2.44 o
   9   0   1        863.37        767.70        17.81 o
  10   0   1         76.58         68.03         5.06 o
  11   0   1          0.05          0.72         5.04 o
  12   0   1          2.28          6.48         7.92 o
 -11   1   1          0.01         -2.88         4.50 o
 -10   1   1          0.47          5.10         2.70 o
  -9   1   1        215.47        196.74         8.38 o
  -8   1   1         29.10         21.67         3.12 o
  -7   1   1         33.24         41.55         2.88 o
  -6   1   1         77.11         97.15         5.60 o
  -5   1   1        632.70        607.63        18.08 o
  -4   1   1        430.89        428.26         8.61 o
  -3   1   1       4345.48       5159.59        82.18 o
  -2   1   1        340.87        423.68         7.05 o
  -1   1   1      20267.50      22140.94       326.27 o
   0   1   1       2559.36       2356.21       220.99 o
   1   1   1          4.16         -1.23         5.44 o
   2   1   1       2787.48       2316.90        37.76 o
   3   1   1       1735.21       1471.00        20.84 o
   4   1   1        223.43        212.01         3.67 o
   5   1   1         19.90         20.95         1.44 o
   6   1   1        216.06        199.22         6.33 o
   7   1   1          1.27          0.00         1.18 o
   8   1   1        234.39        244.03         8.94 o
   9   1   1        491.53        469.23        11.86 o
  10   1   1          4.93          1.96         2.70 o
  11   1   1         15.23         13.68         4.07 o
  12   1   1          0.11         -2.88         5.76 o
  13   1   1          1.68          0.32         4.50 o
 -11   2   1         11.20         12.70         5.53 o
 -10   2   1         13.60          7.20         3.11 o
  -9   2   1         35.53         29.35         3.18 o
  -8   2   1         91.06         88.29         4.64 o
  -7   2   1        439.02        468.02        10.16 o
  -6   2   1         30.30         30.14         2.15 o
  -5   2   1        400.84        462.92         9.52 o
  -4   2   1        704.10        882.23        15.37 o
  -3   2   1        145.17        195.95         3.81 o
  -2   2   1          0.12         -0.82         0.54 o
  -1   2   1       1465.18       1648.90        21.10 o
   0   2   1       3006.48       2903.34        56.11 o
   1   2   1         17.53         16.10         1.63 o
   2   2   1         44.40         36.27         1.93 o
   3   2   1         88.97         85.07         1.75 o
   4   2   1          0.41          0.00         0.50 o
   5   2   1          1.83          0.58         0.68 o
   6   2   1        556.56        503.25        11.48 o
   7   2   1        339.78        311.45        11.08 o
   8   2   1        335.35        329.21         9.97 o
   9   2   1         20.97         26.31         3.65 o
  10   2   1          2.08          3.91         2.09 o
  11   2   1         91.40         91.18         7.58 o
  12   2   1          1.53         -1.44         4.07 o
  13   2   1          0.14          9.36         6.48 o
 -10   3   1          4.46          6.68         3.54 o
  -9   3   1         83.94         69.46         5.61 o
  -8   3   1        109.07        112.68         5.11 o
  -7   3   1        187.75        203.09         5.86 o
  -6   3   1         35.70         38.05         2.40 o
  -5   3   1         44.87         53.84         2.58 o
  -4   3   1         27.35         37.33         1.91 o
  -3   3   1         15.67         11.45         0.97 o
  -2   3   1       3463.37       4232.78        63.11 o
  -1   3   1         29.12         41.84         1.34 o
   0   3   1         31.10         29.17         1.30 o
   1   3   1       1363.95       1354.24        36.38 o
   2   3   1        423.92        383.87         6.30 o
   3   3   1         70.14         66.04         1.69 o
   4   3   1       2157.86       1992.68        28.26 o
   5   3   1        905.14        944.48        15.40 o
   6   3   1         94.49        109.37         3.19 o
   7   3   1        161.64        154.46         4.62 o
   8   3   1         23.58         20.48         2.36 o
   9   3   1        569.54        538.22        13.58 o
  10   3   1         31.38         25.19         3.32 o
  11   3   1         12.86         11.26         2.80 o
  12   3   1          8.90          6.16         3.78 o
  13   3   1          4.39          4.77         4.54 o
 -10   4   1         54.77         59.82         7.13 o
  -9   4   1          4.04          8.58         5.08 o
  -8   4   1          4.31          3.60         3.32 o
  -7   4   1        162.86        175.88         6.01 o
  -6   4   1        310.08        356.62         8.20 o
  -5   4   1        151.54        162.61         4.60 o
  -4   4   1        273.51        331.24         6.52 o
  -3   4   1        356.12        440.92         6.99 o
  -2   4   1        163.57        217.50         4.86 o
  -1   4   1        293.26        332.74         6.55 o
   0   4   1         25.93         28.86         1.37 o
   1   4   1        391.68        373.65         8.13 o
   2   4   1          7.93          5.60         0.61 o
   3   4   1        148.43        155.13         4.93 o
   4   4   1         71.34         70.54         2.44 o
   5   4   1        208.88        234.58         5.04 o
   6   4   1        643.53        627.62        10.81 o
   7   4   1        230.73        211.30         5.50 o
   8   4   1       1161.71       1074.18        24.30 o
   9   4   1          4.58          2.16         2.04 o
  10   4   1        273.91        251.85         8.18 o
  11   4   1         30.52         24.08         3.99 o
  12   4   1          5.77          3.96         3.82 o
  13   4   1          7.98          6.76         5.53 o
  -9   5   1         11.76          7.86         3.81 o
  -8   5   1         16.84         23.08         3.81 o
  -7   5   1         92.93        106.25         6.06 o
  -6   5   1          1.27         -1.44         1.97 o
  -5   5   1        286.38        298.84         7.01 o
  -4   5   1        290.29        305.50         6.63 o
  -3   5   1        255.11        319.43         7.08 o
  -2   5   1         31.33         29.84         1.73 o
  -1   5   1        265.49        333.06         6.64 o
   0   5   1        229.91        218.14         4.43 o
   1   5   1        141.78        148.72         3.47 o
   2   5   1       1269.78       1257.54        26.61 o
   3   5   1         94.65        116.12         2.74 o
   4   5   1       1330.81       1339.99        23.00 o
   5   5   1       2452.55       2322.49        39.75 o
   6   5   1         42.41         26.54         2.02 o
   7   5   1         54.46         48.92         2.80 o
   8   5   1         95.26         86.75         3.44 o
   9   5   1        232.57        233.07         7.51 o
  10   5   1          5.50          7.56         2.80 o
  11   5   1         14.13         20.43         3.57 o
  12   5   1          8.12         13.72         4.11 o
  13   5   1          3.76         -5.28         4.98 o
  -8   6   1         69.51         86.28         7.58 o
  -7   6   1          2.92          1.44         2.96 o
  -6   6   1         83.36        104.42         7.62 o
  -5   6   1         14.04         10.61         4.88 o
  -4   6   1        115.66        125.56         5.82 o
  -3   6   1         93.91        101.34         4.10 o
  -2   6   1        565.14        655.81        12.88 o
  -1   6   1         31.43         48.83         1.95 o
   0   6   1         11.01         19.98         1.33 o
   1   6   1          8.39          8.53         1.63 o
   2   6   1        404.28        389.04         9.06 o
   3   6   1         32.62         41.48         2.40 o
   4   6   1       1451.42       1418.55        24.39 o
   5   6   1        313.72        339.17         6.87 o
   6   6   1         68.60         65.28         2.55 o
   7   6   1         70.48         67.80         3.34 o
   8   6   1         50.04         49.47         2.73 o
   9   6   1          8.81         13.56         2.80 o
  10   6   1        134.87        134.69         6.86 o
  11   6   1          3.30          6.48         2.80 o
  12   6   1          0.71          1.60         3.21 o
  13   6   1         13.61          5.30         6.22 o
  -8   7   1          1.94          3.42         6.48 o
  -7   7   1          0.35         -0.82         3.46 o
  -6   7   1          3.02          0.82         4.32 o
  -5   7   1         28.33         32.43         3.81 o
  -4   7   1         87.02        105.79         5.82 o
  -3   7   1          3.23          3.20         2.19 o
  -2   7   1        171.95        203.50         5.38 o
  -1   7   1          0.14         -1.93         1.29 o
   0   7   1        263.35        279.39         5.92 o
   1   7   1         20.66         17.53         1.33 o
   2   7   1          3.71          5.14         0.77 o
   3   7   1        337.76        327.36         6.30 o
   4   7   1          3.31          4.93         0.82 o
   5   7   1         38.59         49.35         2.16 o
   6   7   1        226.09        210.24         4.80 o
   7   7   1         30.43         31.68         1.95 o
   8   7   1        166.56        143.54         7.27 o
   9   7   1          1.18          5.28         2.36 o
  10   7   1         50.21         59.38         4.99 o
  11   7   1         14.39         14.27         2.80 o
  12   7   1          0.96         -3.20         3.21 o
  13   7   1         44.94         57.97         8.26 o
  -7   8   1          0.22         -5.40         4.32 o
  -6   8   1          3.37          0.00         4.07 o
  -5   8   1         29.00         42.12         5.53 o
  -4   8   1         28.68         30.11         3.54 o
  -3   8   1          2.99         -1.31         2.70 o
  -2   8   1        131.37        152.84         6.44 o
  -1   8   1         69.72         69.24         3.14 o
   0   8   1         26.02         27.43         1.95 o
   1   8   1        776.79        729.89        13.19 o
   2   8   1         49.84         56.87         2.06 o
   3   8   1         55.60         51.40         1.97 o
   4   8   1        727.74        713.55        14.59 o
   5   8   1        252.23        229.99         5.74 o
   6   8   1        112.50        103.98         3.22 o
   7   8   1          1.94          6.24         1.40 o
   8   8   1          4.64          5.48         2.01 o
   9   8   1        174.50        191.58         7.51 o
  10   8   1         38.84         39.86         3.34 o
  11   8   1         24.32         25.45         3.53 o
  12   8   1          1.66         -5.28         3.86 o
  13   8   1         44.03         49.37        14.40 o
  -5   9   1          1.54          0.62         3.46 o
  -4   9   1         72.40         58.84         6.56 o
  -3   9   1         89.57         81.38         5.22 o
  -2   9   1        276.29        273.60         9.40 o
  -1   9   1         14.93         18.33         2.70 o
   0   9   1         90.42        102.67         4.84 o
   1   9   1        108.02        109.44         5.20 o
   2   9   1        124.08        113.23         4.00 o
   3   9   1        250.92        241.58         5.86 o
   4   9   1          0.66         -1.28         1.40 o
   5   9   1          6.96          7.25         1.50 o
   6   9   1          1.00          7.58         2.01 o
   7   9   1         27.04         19.06         2.36 o
   8   9   1         36.60         41.10         3.68 o
   9   9   1          2.25          3.44         2.27 o
  10   9   1          0.18         -0.66         2.81 o
  11   9   1         76.60         85.83         7.93 o
  12   9   1          4.86          4.58         5.00 o
  13   9   1         35.92         49.17         7.41 o
  -4  10   1          2.86         -1.98         5.04 o
  -3  10   1         65.25         67.66         6.56 o
  -2  10   1          0.12         -0.13         3.02 o
  -1  10   1         40.77         41.58         3.54 o
   0  10   1         72.61         74.00         4.10 o
   1  10   1         14.79         15.16         2.53 o
   2  10   1         16.48         14.64         2.36 o
   3  10   1        463.36        424.94        10.53 o
   4  10   1        238.39        242.94         7.28 o
   5  10   1         48.23         46.97         4.21 o
   6  10   1         42.07         46.46         8.05 o
   7  10   1        108.34        110.81         7.12 o
   8  10   1         25.87         30.51         3.21 o
   9  10   1          8.91          4.18         2.75 o
  10  10   1          0.02         -1.49         2.27 o
  11  10   1          1.14          0.96         3.21 o
  12  10   1         12.71         12.60         5.86 o
  -3  11   1          0.45          0.62         3.46 o
  -2  11   1          0.44          5.35         3.46 o
  -1  11   1          5.11          1.23         3.46 o
   0  11   1        181.19        170.25         8.61 o
   1  11   1          3.08          2.66         2.81 o
   2  11   1          4.98          0.33         2.21 o
   3  11   1          0.00         -0.79         3.21 o
   4  11   1         62.24         64.79         4.66 o
   5  11   1         13.89         23.57         3.86 o
   6  11   1         37.29         37.62         5.00 o
   7  11   1          0.10          1.08         3.70 o
   8  11   1          9.09          8.64         8.64 o
   9  11   1          8.29          7.20         3.86 o
  10  11   1         60.25         59.17         7.19 o
  11  11   1          1.89         -6.40         7.20 o
  12  11   1         15.13         11.64         5.86 o
  -1  12   1         35.68         39.47         5.53 o
   0  12   1          1.52          2.06         3.46 o
   1  12   1          1.54         -1.44         3.11 o
   2  12   1          2.53         -2.66         2.81 o
   3  12   1         39.80         37.31         6.08 o
   4  12   1          4.73          2.44         2.81 o
   5  12   1        328.42        315.95        19.84 o
   6  12   1         10.47         11.91         8.64 o
   7  12   1         22.42         11.52         3.86 o
   8  12   1         12.20          6.72         8.64 o
   9  12   1         47.65         66.07        13.68 o
  10  12   1         41.73         51.15         7.20 o
  11  12   1         15.03         23.94         6.10 o
   1  13   1         27.34         23.23         5.00 o
   2  13   1         46.29         37.39         6.10 o
   3  13   1          0.27         -0.90         3.70 o
   4  13   1         25.04         24.47         5.00 o
   5  13   1          7.62          5.76         3.86 o
   6  13   1          9.15         -1.44         3.70 o
   7  13   1         22.43         35.99        11.52 o
   8  13   1         32.13         31.67        11.52 o
   9  13   1         26.72         24.47        11.52 o
  -6 -13   2          2.49          0.00         3.68 o
  -5 -13   2          0.75         -2.37         3.54 o
  -4 -13   2         14.69         12.68         4.14 o
  -3 -13   2         19.03         17.98         4.11 o
  -9 -12   2          1.07         -1.96         5.00 o
  -8 -12   2         12.58         12.70         5.53 o
  -7 -12   2          1.45         -2.08         4.50 o
  -6 -12   2          3.94          2.57         3.54 o
  -5 -12   2          1.45          6.79         4.65 o
  -4 -12   2         88.80        106.89         6.84 o
  -3 -12   2         34.84         29.13         4.11 o
  -2 -12   2          0.23          2.02         3.11 o
  -1 -12   2          8.08          8.48         3.99 o
   0 -12   2          2.00          2.06         3.40 o
 -10 -11   2          1.04          1.18         5.00 o
  -9 -11   2         33.53         40.82        11.52 o
  -8 -11   2         26.96         28.13         4.57 o
  -7 -11   2         13.32         10.16         3.75 o
  -6 -11   2         57.68         63.95         4.98 o
  -5 -11   2          6.70         16.40         3.28 o
  -4 -11   2         28.95         37.17         3.57 o
  -3 -11   2         37.56         35.19         3.57 o
  -2 -11   2         79.04         81.31         4.84 o
  -1 -11   2         46.35         45.72         4.10 o
   0 -11   2          0.94          3.65         2.58 o
   1 -11   2          0.02         -5.18         3.46 o
   2 -11   2         42.36         28.60         5.53 o
 -11 -10   2         37.57         41.82         7.19 o
 -10 -10   2         12.41         13.92         5.15 o
  -9 -10   2          0.42         -1.44         2.88 o
  -8 -10   2          5.97          7.20         3.21 o
  -7 -10   2         38.94         37.75         4.19 o
  -6 -10   2        573.76        586.34        20.60 o
  -5 -10   2          2.37         -1.67         3.11 o
  -4 -10   2         52.46         43.62         3.34 o
  -3 -10   2         26.69         23.87         3.10 o
  -2 -10   2          0.30         -2.63         1.75 o
  -1 -10   2         29.88         27.91         4.57 o
   0 -10   2          4.74          3.27         2.53 o
   1 -10   2          5.41          6.42         2.58 o
   2 -10   2          2.22         -0.52         2.70 o
   3 -10   2         24.90         20.51         8.64 o
   4 -10   2          1.80         -5.76         5.76 o
 -12  -9   2          0.51         -1.05         9.36 o
 -11  -9   2         18.48          9.12         5.15 o
 -10  -9   2          0.91         -4.80         3.86 o
  -9  -9   2         13.67         14.42         3.40 o
  -8  -9   2         51.39         54.38         4.99 o
  -7  -9   2          0.32         -0.16         2.36 o
  -6  -9   2        153.35        155.83         5.95 o
  -5  -9   2         12.46         14.61         2.53 o
  -4  -9   2         60.28         63.10         5.61 o
  -3  -9   2         29.13         30.85         2.53 o
  -2  -9   2         40.93         38.75         2.85 o
  -1  -9   2          2.92          4.61         1.86 o
   0  -9   2         34.47         36.10         3.28 o
   1  -9   2          0.00         -1.07         2.11 o
   2  -9   2         38.55         41.72         3.99 o
   3  -9   2         39.81         48.95         4.39 o
   4  -9   2         56.65         55.81         6.56 o
   5  -9   2         59.63         59.03         7.13 o
 -12  -8   2          1.50         -5.76         7.92 o
 -11  -8   2          2.96          1.60         3.78 o
 -10  -8   2          0.36         -1.23         2.40 o
  -9  -8   2         27.32         38.14         3.62 o
  -8  -8   2         92.46        115.86         7.27 o
  -7  -8   2        127.00        132.79         6.44 o
  -6  -8   2          0.11         -2.63         1.75 o
  -5  -8   2         11.18          8.94         1.97 o
  -4  -8   2        265.49        282.57         6.52 o
  -3  -8   2        334.13        331.31         6.23 o
  -2  -8   2          9.72         10.91         1.47 o
  -1  -8   2         31.13         33.73         2.73 o
   0  -8   2         11.81         13.91         2.18 o
   1  -8   2         49.86         45.37         2.89 o
   2  -8   2        661.70        675.35        15.84 o
   3  -8   2         22.01         24.35         2.67 o
   4  -8   2         93.29         95.82         6.06 o
   5  -8   2         12.64         17.81         4.50 o
   6  -8   2          4.20          9.12         4.50 o
 -12  -7   2         29.36         25.84         4.66 o
 -11  -7   2          0.48         -0.14         3.27 o
 -10  -7   2          8.88         11.31         2.84 o
  -9  -7   2         15.25         19.29         4.20 o
  -8  -7   2          9.65         10.85         2.58 o
  -7  -7   2         67.54         70.79         5.27 o
  -6  -7   2         39.64         37.79         2.80 o
  -5  -7   2        248.94        237.05         6.95 o
  -4  -7   2         40.49         41.72         2.31 o
  -3  -7   2         82.85         89.31         3.11 o
  -2  -7   2         98.87         97.07         2.83 o
  -1  -7   2        602.21        624.14        10.07 o
   0  -7   2          0.11          1.40         1.21 o
   1  -7   2         86.57         80.11         3.56 o
   2  -7   2        624.33        590.34        11.67 o
   3  -7   2         85.81         89.57         4.47 o
   4  -7   2        212.77        218.83         7.36 o
   5  -7   2         12.38         15.36         3.18 o
   6  -7   2          3.85          7.92         4.07 o
   7  -7   2         31.15         36.71         8.64 o
 -13  -6   2          4.41         -5.57         4.79 o
 -12  -6   2          2.44         -4.48         3.78 o
 -11  -6   2          1.73          0.72         4.24 o
 -10  -6   2        527.89        537.40        14.40 o
  -9  -6   2        184.98        194.70         7.28 o
  -8  -6   2          7.91          1.98         2.04 o
  -7  -6   2         42.73         45.35         4.36 o
  -6  -6   2         71.61         56.92         2.89 o
  -5  -6   2         54.76         51.03         2.73 o
  -4  -6   2        202.23        209.27         5.46 o
  -3  -6   2         63.39         56.86         2.52 o
  -2  -6   2          8.77          7.60         1.07 o
  -1  -6   2       1018.55       1040.11        17.01 o
   0  -6   2         71.68         64.23         2.90 o
   1  -6   2          0.49         -0.13         0.85 o
   2  -6   2        116.40        116.62         3.64 o
   3  -6   2         61.62         67.27         3.56 o
   4  -6   2        224.83        226.43         6.10 o
   5  -6   2        541.23        570.17        18.71 o
   6  -6   2          1.78          4.32         2.96 o
   7  -6   2          4.70          3.17         2.96 o
   8  -6   2          2.07          0.55         3.11 o
 -13  -5   2         12.46          6.01         5.37 o
 -12  -5   2          9.30          4.53         7.17 o
 -11  -5   2         32.60         28.11         4.93 o
 -10  -5   2         71.20         67.43         5.54 o
  -9  -5   2          1.84          2.55         2.58 o
  -8  -5   2         45.59         41.21         3.57 o
  -7  -5   2        192.02        185.08         5.32 o
  -6  -5   2         11.37         13.79         1.34 o
  -5  -5   2         66.53         72.42         2.68 o
  -4  -5   2        925.29        915.39        15.06 o
  -3  -5   2        386.35        314.51         7.11 o
  -2  -5   2        194.44        192.81         4.33 o
  -1  -5   2        343.98        395.85         6.60 o
   0  -5   2        614.75        636.87         9.92 o
   1  -5   2        246.67        273.29         4.99 o
   2  -5   2        819.88        905.37        16.45 o
   3  -5   2         64.74         74.80         3.05 o
   4  -5   2         17.19         13.50         2.10 o
   5  -5   2          0.14          2.40         1.58 o
   6  -5   2         55.63         58.47         3.62 o
   7  -5   2         37.79         44.81         3.62 o
   8  -5   2         21.88         21.35         6.48 o
   9  -5   2         75.86         69.10        11.52 o
 -13  -4   2          2.36          0.48         7.35 o
 -12  -4   2          5.29         11.97         6.00 o
 -11  -4   2         34.77         28.27         6.23 o
 -10  -4   2          5.23          9.72         2.80 o
  -9  -4   2          5.08          5.14         2.40 o
  -8  -4   2         22.74         24.15         2.80 o
  -7  -4   2          1.49          4.06         1.52 o
  -6  -4   2        128.03        124.19         3.61 o
  -5  -4   2         93.47         87.03         4.29 o
  -4  -4   2        370.36        345.29         6.30 o
  -3  -4   2        674.41        625.72         9.67 o
  -2  -4   2        130.86        137.15         2.92 o
  -1  -4   2        143.50        163.16         3.29 o
   0  -4   2        349.11        362.07         6.30 o
   1  -4   2        240.60        215.21         4.04 o
   2  -4   2        119.53        157.68         3.65 o
   3  -4   2       1517.29       1762.05        35.99 o
   4  -4   2        206.24        229.70         5.65 o
   5  -4   2        376.60        394.59         9.88 o
   6  -4   2        574.39        595.54        14.30 o
   7  -4   2        108.29        100.33         4.45 o
   8  -4   2        121.81        136.33         5.84 o
   9  -4   2          1.19         -0.41         2.44 o
  10  -4   2         13.84          9.82         5.53 o
 -12  -3   2          6.10          2.53         4.49 o
 -11  -3   2         24.40         27.09         5.49 o
 -10  -3   2         19.70         14.49         3.12 o
  -9  -3   2        124.09        114.04         6.95 o
  -8  -3   2        184.19        182.73         5.64 o
  -7  -3   2        473.50        478.52        10.51 o
  -6  -3   2        174.21        161.84         4.62 o
  -5  -3   2        364.25        311.13         6.27 o
  -4  -3   2         75.55         89.57         2.53 o
  -3  -3   2          5.79          4.08         0.57 o
  -2  -3   2         23.14         24.13         1.09 o
  -1  -3   2        482.86        472.46         7.09 o
   0  -3   2        994.54       1051.10        19.77 o
   1  -3   2         86.37         91.49         2.85 o
   2  -3   2         27.29         34.76         1.58 o
   3  -3   2        294.09        330.94         7.08 o
   4  -3   2         10.83          9.58         1.46 o
   5  -3   2        611.15        676.44        15.12 o
   6  -3   2         69.24         73.09         3.74 o
   7  -3   2        204.83        209.66         6.74 o
   8  -3   2         69.73         63.61         4.23 o
   9  -3   2         34.50         39.69         4.39 o
  10  -3   2          0.17         -2.16         4.07 o
  11  -3   2          0.26         -3.20         4.50 o
 -12  -2   2          4.19          4.00         4.50 o
 -11  -2   2          0.68          3.60         4.07 o
 -10  -2   2          0.02         -2.40         2.49 o
  -9  -2   2         74.29         68.69         4.66 o
  -8  -2   2        167.98        164.31         5.55 o
  -7  -2   2        110.11        106.24         3.91 o
  -6  -2   2        111.74        112.30         3.91 o
  -5  -2   2       1035.10       1049.01        21.59 o
  -4  -2   2        618.39        579.56        10.54 o
  -3  -2   2        154.08        152.36         2.70 o
  -2  -2   2        624.85        563.52         7.74 o
  -1  -2   2        706.28        715.05         9.59 o
   0  -2   2       3873.47       4086.03        61.02 o
   1  -2   2        664.84        788.80        11.47 o
   2  -2   2         16.42         17.17         0.83 o
   3  -2   2        925.57       1041.47        16.86 o
   4  -2   2          1.58          0.54         0.77 o
   5  -2   2       1217.65       1337.85        32.43 o
   6  -2   2        132.14        127.05         4.64 o
   7  -2   2          0.16          0.21         3.34 o
   8  -2   2        622.66        649.13        22.23 o
   9  -2   2        117.03         95.96         5.11 o
  10  -2   2         20.15         12.85         3.81 o
  11  -2   2         10.99          8.64         5.09 o
 -12  -1   2         24.14         26.47         5.53 o
 -11  -1   2          5.17          2.16         4.07 o
 -10  -1   2         69.82         63.42         4.66 o
  -9  -1   2         86.99         69.99         4.02 o
  -8  -1   2         70.19         64.53         3.74 o
  -7  -1   2        408.32        436.07        10.60 o
  -6  -1   2        185.54        182.48         6.44 o
  -5  -1   2        463.56        486.13        10.80 o
  -4  -1   2         18.47         11.77         1.09 o
  -3  -1   2        287.97        263.78         4.24 o
  -2  -1   2       1512.32       1480.47        20.87 o
  -1  -1   2          1.79          1.19         0.50 o
   0  -1   2        142.61        130.13         2.07 o
   1  -1   2       3834.97       3952.13        50.15 o
   2  -1   2       5686.42       5779.84       101.93 o
   3  -1   2        875.56        887.65        13.68 o
   4  -1   2        100.49         92.26         2.42 o
   5  -1   2        553.12        595.66        10.86 o
   6  -1   2        202.96        189.88         5.76 o
   7  -1   2        138.72        135.01         5.82 o
   8  -1   2        284.47        278.89        15.03 o
   9  -1   2          0.02         -3.43         2.29 o
  10  -1   2         11.06          5.18         2.96 o
  11  -1   2         13.84          8.80         5.04 o
  12  -1   2          0.83          6.48         5.09 o
 -12   0   2          0.69         -6.75         4.50 o
 -11   0   2         53.28         67.62         8.64 o
 -10   0   2          0.39         -2.09         5.61 o
  -9   0   2         25.73         24.22         3.04 o
  -8   0   2          6.28          3.96         2.16 o
  -7   0   2        141.61        151.52         5.19 o
  -6   0   2        152.22        148.68         4.69 o
  -5   0   2        204.55        235.82         6.09 o
  -4   0   2        433.01        430.86         9.52 o
  -3   0   2        312.82        297.20         5.50 o
  -2   0   2       1310.51       1290.55        18.32 o
  -1   0   2        644.31        648.18         9.79 o
   1   0   2        443.95        408.10        10.13 o
   2   0   2        823.92        725.20        10.49 o
   3   0   2       1151.72       1051.64        14.39 o
   4   0   2        327.33        279.55         5.29 o
   5   0   2        738.73        728.44        14.41 o
   6   0   2         17.38         11.72         1.55 o
   7   0   2        127.53        125.45         4.64 o
   8   0   2         11.48         13.37         3.46 o
   9   0   2        182.88        175.84         8.19 o
  10   0   2          1.93          0.00         2.49 o
  11   0   2         66.57         71.60         8.64 o
  12   0   2          4.08          2.72         4.50 o
 -11   1   2          1.97         -2.56         4.50 o
 -10   1   2          2.82          5.18         2.96 o
  -9   1   2         17.16         13.64         2.70 o
  -8   1   2         14.33         13.70         2.44 o
  -7   1   2         66.83         65.63         3.37 o
  -6   1   2         38.47         36.58         2.44 o
  -5   1   2        294.78        348.68        12.88 o
  -4   1   2        299.36        312.30         7.20 o
  -3   1   2        273.10        280.39         5.69 o
  -2   1   2       5790.59       6268.71       106.29 o
  -1   1   2       5449.03       5818.07       124.07 o
   0   1   2       1075.91        774.88        34.01 o
   1   1   2          3.21         -1.24         0.82 o
   2   1   2        149.64        100.22         1.86 o
   3   1   2       2697.60       2356.57        33.18 o
   4   1   2       3118.04       2845.89        40.25 o
   5   1   2        561.15        535.17         9.59 o
   6   1   2        282.89        286.59         7.20 o
   7   1   2        419.21        400.73         9.88 o
   8   1   2        385.09        351.36        10.51 o
   9   1   2         16.60          8.06         2.96 o
  10   1   2         66.72         54.85         4.66 o
  11   1   2         35.59         28.86         5.09 o
  12   1   2          5.64          5.28         4.50 o
  13   1   2          0.35          0.00         5.09 o
 -11   2   2          2.49         -3.52         4.50 o
 -10   2   2          7.66          8.48         3.11 o
  -9   2   2        191.66        170.43         9.35 o
  -8   2   2        410.00        441.76        11.32 o
  -7   2   2         54.12         46.98         2.91 o
  -6   2   2         54.29         55.32         3.21 o
  -5   2   2        499.57        551.18        11.07 o
  -4   2   2         80.09        110.91         4.47 o
  -3   2   2        677.02        766.62        12.93 o
  -2   2   2         28.25         35.22         1.36 o
  -1   2   2        264.95        329.79         5.88 o
   0   2   2        393.21        385.89         8.42 o
   1   2   2       1092.23        914.62        35.63 o
   2   2   2       1213.48        972.10        14.76 o
   3   2   2        451.14        396.83         7.11 o
   4   2   2       1024.25        961.16        13.52 o
   5   2   2       3539.06       3284.42        53.55 o
   6   2   2        312.38        317.85         6.94 o
   7   2   2        193.35        168.69         5.19 o
   8   2   2         22.34         20.99         2.29 o
   9   2   2        155.74        133.08         7.58 o
  10   2   2         41.33         31.26         3.81 o
  11   2   2          9.13          5.18         2.96 o
  12   2   2          3.08          4.32         4.07 o
  13   2   2          1.40          1.28         4.50 o
 -10   3   2         30.11         28.41         6.48 o
  -9   3   2         52.78         62.53         4.37 o
  -8   3   2         81.90         69.82         7.90 o
  -7   3   2        130.69        142.69         5.55 o
  -6   3   2          6.24          6.31         1.46 o
  -5   3   2        104.41        127.65         3.70 o
  -4   3   2          3.15          3.60         1.18 o
  -3   3   2        139.80        164.82         3.69 o
  -2   3   2        377.59        456.55         7.37 o
  -1   3   2        812.22        906.90        13.60 o
   0   3   2        126.21        122.21         2.92 o
   1   3   2       3292.26       2917.07       148.28 o
   2   3   2        294.67        244.81         8.03 o
   3   3   2          1.11          1.69         0.50 o
   4   3   2        434.45        431.91         7.24 o
   5   3   2         34.04         25.26         1.27 o
   6   3   2        526.36        449.00         7.99 o
   7   3   2        607.42        594.56        11.34 o
   8   3   2        364.67        343.11         8.28 o
   9   3   2         46.33         41.90         4.54 o
  10   3   2         60.68         60.62         8.52 o
  11   3   2        167.90        175.07        10.35 o
  12   3   2          2.42          5.40         3.82 o
  13   3   2          8.88         -0.57         4.11 o
 -10   4   2          7.78          4.32         5.09 o
  -9   4   2          3.03         -2.45         2.96 o
  -8   4   2         92.50        103.96         5.82 o
  -7   4   2        134.17        131.29         5.27 o
  -6   4   2        238.50        239.81         6.16 o
  -5   4   2        140.91        155.26         4.30 o
  -4   4   2        207.49        231.31         4.97 o
  -3   4   2        798.75        972.18        17.89 o
  -2   4   2         86.95         85.08         2.58 o
  -1   4   2        192.77        180.27         3.53 o
   0   4   2        318.39        283.15         5.64 o
   1   4   2       1438.25       1445.38        48.37 o
   2   4   2        303.70        316.88        10.13 o
   3   4   2       1433.98       1213.69        24.27 o
   4   4   2       1044.57        990.92        14.89 o
   5   4   2        216.95        173.48         4.97 o
   6   4   2         61.32         53.04         2.73 o
   7   4   2         18.67         20.05         1.72 o
   8   4   2          2.91          7.74         1.54 o
   9   4   2         70.50         65.12         7.20 o
  10   4   2         11.03         11.97         3.84 o
  11   4   2         89.29         73.26         4.96 o
  12   4   2          7.32         10.00         3.99 o
  13   4   2          0.54         -4.68         7.21 o
  -9   5   2         25.02         22.45         5.09 o
  -8   5   2         36.32         33.93         5.28 o
  -7   5   2          4.00          8.49         2.96 o
  -6   5   2         42.33         41.90         3.74 o
  -5   5   2          0.02          0.00         1.69 o
  -4   5   2         33.22         44.85         2.63 o
  -3   5   2        572.97        619.33        12.23 o
  -2   5   2        346.86        426.42         8.49 o
  -1   5   2        672.40        789.71        14.81 o
   0   5   2       1058.19       1207.68        25.93 o
   1   5   2        812.88        872.89        16.62 o
   2   5   2         77.43         80.73         6.48 o
   3   5   2          0.33          2.36         0.66 o
   4   5   2       2326.24       2393.85        42.77 o
   5   5   2        216.55        214.13         4.56 o
   6   5   2         24.90         26.77         1.80 o
   7   5   2          5.45          7.49         1.24 o
   8   5   2         17.10         11.63         1.82 o
   9   5   2        250.67        273.52        10.07 o
  10   5   2        365.85        353.86        12.26 o
  11   5   2          1.49          1.68         3.53 o
  12   5   2         21.33         20.93         4.54 o
  13   5   2         12.82         12.27         4.19 o
  14   5   2         92.77         98.79        13.44 o
  -8   6   2          2.63          5.76         3.46 o
  -7   6   2         32.91         31.98         4.16 o
  -6   6   2          0.07          0.96         2.49 o
  -5   6   2        570.40        626.78        17.16 o
  -4   6   2        425.79        430.01        13.34 o
  -3   6   2         98.65        101.57         4.10 o
  -2   6   2        243.34        264.85         6.03 o
  -1   6   2        106.71        118.43         3.22 o
   0   6   2         10.04          7.55         0.86 o
   1   6   2       1703.88       1767.72        33.21 o
   2   6   2         10.87         20.80         2.27 o
   3   6   2          1.80          1.44         0.63 o
   4   6   2         57.07         54.24         2.26 o
   5   6   2        121.23         91.51         2.58 o
   6   6   2        291.41        243.21         5.14 o
   7   6   2          6.19          5.00         1.00 o
   8   6   2          2.04          0.51         1.11 o
   9   6   2        376.09        371.20        12.38 o
  10   6   2        835.24        827.14        19.95 o
  11   6   2         77.80         78.12         5.10 o
  12   6   2          3.24         -0.18         3.68 o
  13   6   2          0.48         -5.40         6.36 o
  14   6   2          5.73          2.26         6.93 o
  -7   7   2         33.39         30.84         5.53 o
  -6   7   2         16.36         16.48         4.50 o
  -5   7   2         52.48         65.84         6.56 o
  -4   7   2        361.52        398.69        11.89 o
  -3   7   2        134.75        143.17         5.19 o
  -2   7   2        938.47        951.91        18.03 o
  -1   7   2        104.26        117.69         4.14 o
   0   7   2          8.50         10.08         1.23 o
   1   7   2        588.05        655.03        13.14 o
   2   7   2        219.99        214.09         6.94 o
   3   7   2        271.78        271.83         8.84 o
   4   7   2          4.27          5.87         0.75 o
   5   7   2         14.48         16.96         1.26 o
   6   7   2         62.66         69.51         3.22 o
   7   7   2        151.44        150.39         4.43 o
   8   7   2        292.23        311.69         8.94 o
   9   7   2        309.43        328.44         9.31 o
  10   7   2         24.19         21.74         2.80 o
  11   7   2          0.70          0.28         2.01 o
  12   7   2         62.78         65.37         6.65 o
  13   7   2         10.41         12.60        10.80 o
  14   7   2          1.02          2.99        12.96 o
  -7   8   2          2.89          2.24         4.50 o
  -6   8   2          0.08         -3.08         3.60 o
  -5   8   2          2.69          6.48         4.07 o
  -4   8   2         93.75        103.65         7.58 o
  -3   8   2          1.07         -0.48         2.49 o
  -2   8   2        754.56        804.58        17.81 o
  -1   8   2         21.52         23.17         2.49 o
   0   8   2         43.78         48.63         2.31 o
   1   8   2         41.38         43.98         2.21 o
   2   8   2         66.60         67.29         2.84 o
   3   8   2        313.97        301.99         6.82 o
   4   8   2        438.51        441.49         9.20 o
   5   8   2         19.42         18.67         2.05 o
   6   8   2          1.84          2.03         1.23 o
   7   8   2        264.29        246.26         5.67 o
   8   8   2        166.42        164.44         5.51 o
   9   8   2        280.15        291.30         8.56 o
  10   8   2         22.62         25.50         2.80 o
  11   8   2          9.04          8.93         2.88 o
  12   8   2          6.21          8.35         9.36 o
  13   8   2          3.30         -1.83         6.48 o
  -5   9   2         92.21        113.31         8.61 o
  -4   9   2         23.17         33.18         5.09 o
  -3   9   2         50.27         59.44         4.39 o
  -2   9   2         30.08         42.61         5.63 o
  -1   9   2         12.51         11.39         2.70 o
   0   9   2        211.12        213.02         6.52 o
   1   9   2         76.39         95.46         7.82 o
   2   9   2         77.30         65.80         2.79 o
   3   9   2        115.50        113.04         5.10 o
   4   9   2        210.86        201.66         5.77 o
   5   9   2         33.68         40.58         2.24 o
   6   9   2        879.90        832.97        16.54 o
   7   9   2        100.62        103.67         3.91 o
   8   9   2         57.14         51.77         3.78 o
   9   9   2         13.96         12.47         3.28 o
  10   9   2          0.90         -1.92         2.49 o
  11   9   2         64.64         63.02         8.41 o
  12   9   2          0.08         -5.79         3.86 o
  13   9   2         32.76         26.26        11.52 o
  -4  10   2          6.55          2.06         3.46 o
  -3  10   2          2.19          3.91         3.46 o
  -2  10   2         44.60         34.92         4.50 o
  -1  10   2          0.25         -0.86         2.88 o
   0  10   2         39.45         40.53         5.04 o
   1  10   2         28.13         23.03         3.11 o
   2  10   2        105.59         88.03         3.62 o
   3  10   2        123.61        110.27         4.40 o
   4  10   2         69.48         57.51         3.78 o
   5  10   2          1.01         -2.49         1.66 o
   6  10   2       1052.83       1029.05        22.97 o
   7  10   2        157.09        151.90         7.29 o
   8  10   2          2.18          4.65         2.21 o
   9  10   2         10.66          7.97         2.81 o
  10  10   2         95.19        105.28         6.06 o
  11  10   2        104.88        121.36         9.40 o
  12  10   2         63.92         69.35         8.26 o
  13  10   2          3.77          1.18        12.24 o
  -3  11   2          1.88          1.03         3.46 o
  -2  11   2        144.75        148.58         8.61 o
  -1  11   2         13.29         14.19         3.46 o
   0  11   2          0.49          0.72         3.05 o
   1  11   2         57.85         53.86         8.96 o
   2  11   2         59.83         59.14         4.19 o
   3  11   2         99.77         83.12         6.29 o
   4  11   2         83.74         92.07        11.52 o
   5  11   2         83.38         63.34        11.52 o
   6  11   2         16.33         24.47         3.86 o
   7  11   2         41.34         33.20         5.76 o
   8  11   2         97.19        116.49        18.00 o
   9  11   2        130.66        142.66        22.31 o
  10  11   2          0.00         -2.52         4.32 o
  11  11   2          5.88          0.00         4.79 o
  12  11   2          0.36         -1.73         4.79 o
  -1  12   2          0.36          2.88         4.32 o
   0  12   2         18.17         23.03         5.76 o
   1  12   2         32.31         27.75         5.04 o
   2  12   2          1.78         -1.08         3.70 o
   3  12   2         92.72         69.77        12.24 o
   4  12   2         82.66         78.75         6.29 o
   5  12   2         38.35         37.43        10.08 o
   6  12   2         16.57          1.44         7.20 o
   7  12   2          9.39          1.44         7.20 o
   8  12   2         22.97         17.09         6.48 o
   9  12   2         20.46         27.91        10.08 o
  10  12   2          0.08         -1.15        10.08 o
  11  12   2         17.97         28.33        10.08 o
   1  13   2         11.31          7.20         4.32 o
   2  13   2         31.66         22.60         5.00 o
   3  13   2         47.62         50.24         6.10 o
   4  13   2         21.37         29.14         8.64 o
   5  13   2          1.52          6.48         3.70 o
   6  13   2         31.11         40.31        11.52 o
   7  13   2         11.07         10.08         8.64 o
   8  13   2          0.33         -5.76         8.64 o
   9  13   2          7.67         11.52        10.08 o
  10  13   2         27.93         23.03        11.52 o
   4  14   2          2.92          1.98         5.04 o
   5  14   2          8.88          9.03         5.00 o
   6  14   2         11.84         14.53         5.00 o
   7  14   2         13.36         12.96        10.08 o
  -8 -12   3          1.75          6.05         5.04 o
  -7 -12   3          1.92          3.17         4.79 o
  -6 -12   3          0.81         -3.78         3.68 o
  -5 -12   3        134.00        141.09        16.63 o
  -4 -12   3         12.12         11.07         4.11 o
  -3 -12   3         10.53          8.95         3.99 o
  -2 -12   3          0.12         -0.41         3.40 o
  -1 -12   3          3.39          9.23         3.87 o
   0 -12   3          0.04         -4.46         3.40 o
 -10 -11   3         22.30         31.53         8.64 o
  -9 -11   3          1.34         -0.29         4.79 o
  -8 -11   3         26.86         29.79         5.86 o
  -7 -11   3          3.06          2.76         3.11 o
  -6 -11   3          7.47          8.33         3.11 o
  -5 -11   3         39.83         44.97         4.10 o
  -4 -11   3         59.81         66.37         7.27 o
  -3 -11   3          6.60         -0.37         2.53 o
  -2 -11   3          0.25         -2.00         2.53 o
  -1 -11   3          2.17          2.25         2.62 o
   0 -11   3        117.83        113.48         6.44 o
   1 -11   3          0.16         -3.89         3.16 o
   2 -11   3          0.01          4.96         4.50 o
 -11 -10   3          0.32         -7.46         5.00 o
 -10 -10   3          1.30         -4.61         4.79 o
  -9 -10   3         19.14         12.70         5.00 o
  -8 -10   3          1.88          4.14         3.11 o
  -7 -10   3         56.32         63.86         5.40 o
  -6 -10   3         21.64         25.44         3.99 o
  -5 -10   3         17.26         12.96         3.21 o
  -4 -10   3         60.68         64.57         4.57 o
  -3 -10   3        124.79        120.61         6.95 o
  -2 -10   3         20.48         19.17         3.28 o
  -1 -10   3          0.22         -1.03         2.53 o
   0 -10   3         47.91         40.13         3.91 o
   1 -10   3          6.87          5.20         2.65 o
   2 -10   3          3.25          4.76         2.81 o
   3 -10   3        177.11        189.90        18.72 o
   4 -10   3          3.99          5.92         4.50 o
 -11  -9   3         18.71         19.74         7.20 o
 -10  -9   3          0.03         -6.91         8.64 o
  -9  -9   3          0.86          1.60         4.37 o
  -8  -9   3         65.48         77.48         8.42 o
  -7  -9   3         55.69         49.96         4.49 o
  -6  -9   3          3.67          7.78         2.53 o
  -5  -9   3         25.38         25.42         3.10 o
  -4  -9   3          8.84          6.51         2.07 o
  -3  -9   3        206.90        210.55         6.30 o
  -2  -9   3         27.68         27.11         2.85 o
  -1  -9   3         80.26         77.44         4.17 o
   0  -9   3         46.42         48.39         3.51 o
   1  -9   3          9.51         11.49         2.74 o
   2  -9   3        159.12        143.11         6.89 o
   3  -9   3          8.87         10.35         3.11 o
   4  -9   3         72.46         68.55        17.28 o
   5  -9   3         17.20         23.56         5.53 o
 -12  -8   3          0.21         -1.44         5.15 o
 -11  -8   3          1.96          2.56         4.15 o
 -10  -8   3         13.28         12.34         4.95 o
  -9  -8   3         55.46         62.68         4.38 o
  -8  -8   3          2.85          3.54         2.58 o
  -7  -8   3         26.76         24.52         3.13 o
  -6  -8   3         48.56         42.36         3.34 o
  -5  -8   3         86.49         93.86         8.10 o
  -4  -8   3       1073.98       1096.02        25.12 o
  -3  -8   3         61.08         58.35         3.39 o
  -2  -8   3        221.12        189.45         5.79 o
  -1  -8   3        229.04        226.90         6.30 o
   0  -8   3         16.41         14.55         2.18 o
   1  -8   3        378.71        356.26         9.04 o
   2  -8   3         59.52         63.87         3.97 o
   3  -8   3          1.62          1.75         2.44 o
   4  -8   3         28.06         31.27         4.39 o
   5  -8   3         10.71         15.36         4.50 o
   6  -8   3          8.03          2.72         5.04 o
 -12  -7   3          0.82         -5.66         3.78 o
 -11  -7   3          4.26          1.60         5.39 o
 -10  -7   3          8.50          8.50         4.11 o
  -9  -7   3          1.28          0.42         2.70 o
  -8  -7   3        129.50        128.28         5.66 o
  -7  -7   3         45.97         49.01         3.57 o
  -6  -7   3         54.36         42.83         3.34 o
  -5  -7   3          0.59          4.39         1.75 o
  -4  -7   3          8.25          7.20         1.63 o
  -3  -7   3        169.94        164.12         5.66 o
  -2  -7   3          0.86         -0.25         1.06 o
  -1  -7   3          1.83          0.65         1.05 o
   0  -7   3        180.66        188.17         5.60 o
   1  -7   3          0.74         -2.37         1.58 o
   2  -7   3        102.38        101.06         4.37 o
   3  -7   3         11.16          9.72         2.70 o
   4  -7   3         38.43         40.75         4.03 o
   5  -7   3         30.82         30.49         4.16 o
   6  -7   3          4.43          2.48         3.11 o
   7  -7   3          4.55          4.32         4.50 o
 -12  -6   3          1.27         -2.08         4.56 o
 -11  -6   3          2.49         -3.92         3.78 o
 -10  -6   3         41.18         43.03         5.52 o
  -9  -6   3         40.06         41.90         5.65 o
  -8  -6   3         57.71         52.20         3.91 o
  -7  -6   3         17.87         18.94         2.58 o
  -6  -6   3         25.51         22.63         2.53 o
  -5  -6   3        470.85        498.26        10.93 o
  -4  -6   3        849.36        864.68        17.45 o
  -3  -6   3          2.70          1.19         1.06 o
  -2  -6   3         85.96         90.14         2.51 o
  -1  -6   3         19.02         12.70         1.25 o
   0  -6   3         40.36         46.41         2.06 o
   1  -6   3         65.82         72.80         2.46 o
   2  -6   3        101.12        109.27         2.98 o
   3  -6   3         17.11         22.35         1.86 o
   4  -6   3        186.10        187.61         6.42 o
   5  -6   3         27.26         28.33         3.21 o
   6  -6   3         28.12         21.16         4.65 o
   7  -6   3         23.72         19.58         3.94 o
   8  -6   3         86.31         94.22         6.89 o
 -12  -5   3         11.34         11.11         7.56 o
 -11  -5   3          7.81          6.33         3.84 o
 -10  -5   3          4.24          3.30         3.12 o
  -9  -5   3        162.25        170.16         8.02 o
  -8  -5   3          0.30         -0.64         2.29 o
  -7  -5   3         63.57         58.39         3.62 o
  -6  -5   3          7.06          7.52         1.43 o
  -5  -5   3        790.01        767.53        14.24 o
  -4  -5   3        966.65        956.14        17.16 o
  -3  -5   3         98.37         91.61         2.63 o
  -2  -5   3        402.42        385.47         6.77 o
  -1  -5   3        134.19        132.63         2.81 o
   0  -5   3        315.43        274.89         5.10 o
   1  -5   3        114.40        135.29         3.52 o
   2  -5   3         19.24         19.88         1.39 o
   3  -5   3        165.57        197.53         8.03 o
   4  -5   3        395.17        417.95         9.38 o
   5  -5   3        457.90        459.08        10.16 o
   6  -5   3          0.08          1.44         2.06 o
   7  -5   3         17.29         14.15         2.86 o
   8  -5   3          4.94         16.61        11.38 o
   9  -5   3          0.19          3.04         5.04 o
 -12  -4   3          1.41          2.05         4.27 o
 -11  -4   3         22.19         23.61         4.66 o
 -10  -4   3         68.97         63.76         4.32 o
  -9  -4   3          2.46          3.32         2.58 o
  -8  -4   3       1167.63       1153.77        26.59 o
  -7  -4   3        517.74        516.07        11.59 o
  -6  -4   3        557.92        574.53        12.24 o
  -5  -4   3          5.23         13.76         1.33 o
  -4  -4   3          0.09         -0.58         0.67 o
  -3  -4   3         57.05         61.55         1.90 o
  -2  -4   3         93.38         79.41         2.27 o
  -1  -4   3        115.81        132.52         2.58 o
   0  -4   3        151.39        189.72         3.65 o
   1  -4   3        490.67        542.96        10.90 o
   2  -4   3        105.39        126.84         3.17 o
   3  -4   3        405.42        453.92         9.52 o
   4  -4   3        136.51        174.12         4.86 o
   5  -4   3         97.42         97.34         3.80 o
   6  -4   3        267.50        265.71        10.81 o
   7  -4   3        221.27        195.88         8.31 o
   8  -4   3          1.34          1.65         2.44 o
   9  -4   3         15.56         15.41         7.92 o
  10  -4   3         30.00         21.75         6.11 o
 -12  -3   3          0.23         -5.04         3.78 o
 -11  -3   3         59.95         56.91        11.02 o
 -10  -3   3          9.23          8.19         2.58 o
  -9  -3   3        226.06        238.81        11.17 o
  -8  -3   3          3.52          6.30         2.04 o
  -7  -3   3         50.31         50.21         3.03 o
  -6  -3   3        136.88        144.44         4.45 o
  -5  -3   3        134.74        142.66         4.27 o
  -4  -3   3        745.65        744.36        12.42 o
  -3  -3   3          8.03          4.61         0.65 o
  -2  -3   3        253.88        230.63         4.11 o
  -1  -3   3        558.71        515.71         7.46 o
   0  -3   3          2.78          3.82         0.51 o
   1  -3   3         98.95        101.21         2.33 o
   2  -3   3       2651.63       2984.71        43.33 o
   3  -3   3         92.89         72.90         2.27 o
   4  -3   3        306.19        336.74         6.74 o
   5  -3   3        431.88        491.00        10.28 o
   6  -3   3         66.66         69.31         3.91 o
   7  -3   3        161.43        174.99         7.48 o
   8  -3   3        216.78        233.97         9.14 o
   9  -3   3         14.44         17.98         3.91 o
  10  -3   3          3.61          3.04         4.50 o
  11  -3   3          1.77          0.72         5.09 o
 -12  -2   3          0.54         -0.72         4.07 o
 -11  -2   3         47.74         59.45         6.56 o
 -10  -2   3         24.00         24.34         3.81 o
  -9  -2   3          7.31          4.71         2.81 o
  -8  -2   3        199.63        196.29         6.27 o
  -7  -2   3         74.60         69.51         3.49 o
  -6  -2   3        313.21        295.93         7.53 o
  -5  -2   3          0.59          2.88         2.49 o
  -4  -2   3         29.43         24.67         1.33 o
  -3  -2   3        147.94        144.70         2.85 o
  -2  -2   3         24.69         26.15         0.99 o
  -1  -2   3       1645.64       1595.15        21.17 o
   0  -2   3      16483.39      16669.55       230.93 o
   1  -2   3        808.05        875.42        16.89 o
   2  -2   3       1162.99       1227.63        20.29 o
   3  -2   3        473.81        529.04         9.09 o
   4  -2   3        354.12        399.85         7.64 o
   5  -2   3        198.29        224.25         6.08 o
   6  -2   3         11.22         12.42         1.73 o
   7  -2   3        721.20        700.12        18.55 o
   8  -2   3        129.22        133.46        13.81 o
   9  -2   3          4.16          9.50         2.96 o
  10  -2   3         29.53         22.91         5.09 o
  11  -2   3         34.99         30.57         6.48 o
 -12  -1   3          0.91          5.76         5.09 o
 -11  -1   3         23.35         22.25         5.53 o
 -10  -1   3          0.08          0.26         2.70 o
  -9  -1   3        280.95        279.47         9.67 o
  -8  -1   3        165.35        165.14         6.86 o
  -7  -1   3         14.88         14.11         1.88 o
  -6  -1   3         76.62         71.73         3.18 o
  -5  -1   3          2.37          3.24         1.44 o
  -4  -1   3        106.43        119.93         3.22 o
  -3  -1   3       1095.83       1058.45        19.31 o
  -2  -1   3        902.94        862.56        12.59 o
  -1  -1   3          3.18          6.09         1.00 o
   0  -1   3       3933.75       3905.77        46.24 o
   1  -1   3      20565.79      20377.19       240.63 o
   2  -1   3         19.48         20.40         0.91 o
   3  -1   3        711.37        721.52        11.06 o
   4  -1   3        569.46        521.16        10.30 o
   5  -1   3       1059.89        983.94        18.79 o
   6  -1   3         33.52         27.58         2.02 o
   7  -1   3         53.97         55.72         3.37 o
   8  -1   3          0.12         -3.27         2.18 o
   9  -1   3        370.88        336.22        11.06 o
  10  -1   3          2.97          5.18         2.96 o
  11  -1   3          1.44          4.32         4.32 o
  12  -1   3          0.52          4.32         5.09 o
 -11   0   3          3.47          3.04         4.50 o
 -10   0   3         43.92         29.77         3.81 o
  -9   0   3        162.43        155.62         6.09 o
  -8   0   3         12.04         11.13         2.29 o
  -7   0   3        251.72        234.07         9.14 o
  -6   0   3         78.38         87.33         3.60 o
  -5   0   3         66.67         70.30         3.74 o
  -4   0   3         41.53         60.23         2.13 o
  -3   0   3       2486.14       2476.04        40.26 o
  -2   0   3      13287.38      13234.47       195.00 o
  -1   0   3         28.75         33.03         1.02 o
   0   0   3          0.88          1.44         0.46 o
   1   0   3        548.92        507.24         6.10 o
   2   0   3          0.21         -0.68         0.46 o
   3   0   3       2109.82       1896.61        26.84 o
   4   0   3         20.92         19.09         1.37 o
   5   0   3       2867.56       2918.63        48.35 o
   6   0   3         21.61         23.74         1.93 o
   7   0   3        693.77        672.98        13.64 o
   8   0   3        172.78        150.60         5.36 o
   9   0   3         68.30         47.70         5.14 o
  10   0   3         32.67         25.84         7.20 o
  11   0   3         43.04         32.14         5.53 o
  12   0   3         42.10         43.93        15.84 o
 -11   1   3          0.97         -1.44         4.32 o
 -10   1   3          2.76          5.90         2.96 o
  -9   1   3         48.16         47.58         3.91 o
  -8   1   3        103.87         95.13         4.83 o
  -7   1   3         16.63         16.50         2.29 o
  -6   1   3        213.68        223.27         6.48 o
  -5   1   3         70.19         96.22         3.60 o
  -4   1   3         30.08         40.09         2.14 o
  -3   1   3        105.13         99.93         3.33 o
  -2   1   3        285.36        325.11         5.44 o
  -1   1   3      28360.76      29430.74       433.37 o
   0   1   3         13.12         12.26         0.75 o
   1   1   3       8527.99       8013.23       128.11 o
   2   1   3         48.45         36.61         1.69 o
   3   1   3         20.77         14.04         0.80 o
   4   1   3       2398.42       2375.42        38.76 o
   5   1   3        390.43        395.45         7.43 o
   6   1   3       1264.80       1294.05        26.97 o
   7   1   3        683.57        605.93        13.85 o
   8   1   3        104.55         93.83         4.47 o
   9   1   3        467.42        454.69        13.56 o
  10   1   3         15.79          7.92         4.07 o
  11   1   3          0.09         -4.58         3.05 o
  12   1   3         20.76         26.23         5.09 o
  13   1   3         12.33         10.08         5.09 o
 -11   2   3          2.11          5.76         5.09 o
 -10   2   3          2.31         -2.59         2.96 o
  -9   2   3          3.03          1.75         2.44 o
  -8   2   3        125.97        129.67         5.69 o
  -7   2   3        265.43        269.74        10.56 o
  -6   2   3        119.55        133.99         4.76 o
  -5   2   3        233.62        266.91         7.00 o
  -4   2   3        127.14        177.92         7.07 o
  -3   2   3        130.05        161.51         3.53 o
  -2   2   3        975.63       1067.14        19.79 o
  -1   2   3       5549.55       5897.70        93.63 o
   0   2   3          8.21         10.18         1.07 o
   1   2   3         11.02          6.18         0.72 o
   2   2   3         16.19         15.61         0.54 o
   3   2   3        117.82        120.50         3.74 o
   4   2   3       4164.67       3790.08        60.76 o
   5   2   3         54.46         77.18         2.35 o
   6   2   3        751.97        763.56        14.79 o
   7   2   3         32.48         29.86         2.29 o
   8   2   3        412.98        375.03         9.70 o
   9   2   3         17.36         12.00         3.32 o
  10   2   3         82.19         64.07         6.11 o
  11   2   3          0.01          1.03         3.46 o
  12   2   3         29.07         13.28         4.50 o
  13   2   3          1.17          5.92         5.04 o
 -10   3   3          6.02          7.20         5.09 o
  -9   3   3         30.63         33.81         4.36 o
  -8   3   3        180.20        192.13         7.00 o
  -7   3   3          0.52          0.82         1.79 o
  -6   3   3          1.92          2.21         1.46 o
  -5   3   3        163.46        205.00         5.26 o
  -4   3   3       2836.86       3377.48        60.26 o
  -3   3   3        184.51        164.93         3.47 o
  -2   3   3        199.30        214.72         4.51 o
  -1   3   3        620.77        673.49        10.34 o
   0   3   3       1372.93       1472.35        43.94 o
   1   3   3         97.11         72.01         4.07 o
   2   3   3       2442.75       2160.95        83.47 o
   3   3   3         10.08          4.47         0.53 o
   4   3   3         20.09         30.93         1.05 o
   5   3   3        185.41        140.35         4.93 o
   6   3   3         47.00         29.12         1.55 o
   7   3   3         71.94         55.14         2.42 o
   8   3   3         33.36         30.14         2.47 o
   9   3   3        355.79        327.20         9.65 o
  10   3   3        520.05        479.44        15.19 o
  11   3   3         27.59         22.57         4.39 o
  12   3   3          3.68          0.72         3.68 o
  13   3   3         68.29         62.25         7.89 o
 -10   4   3          1.33         -0.32         4.50 o
  -9   4   3         38.83         41.97         4.66 o
  -8   4   3          0.71          3.17         4.82 o
  -7   4   3         53.57         51.33         3.49 o
  -6   4   3        165.42        172.61         5.84 o
  -5   4   3         12.63         15.71         1.58 o
  -4   4   3         80.95        104.87         3.07 o
  -3   4   3        618.01        700.65        15.12 o
  -2   4   3        657.38        797.30        14.81 o
  -1   4   3          0.08         -0.48         0.59 o
   0   4   3          2.66          1.86         0.83 o
   1   4   3       2388.14       2329.34       128.13 o
   2   4   3       4944.17       4606.39       177.13 o
   3   4   3          0.08          0.41         0.80 o
   4   4   3         21.88         20.01         0.92 o
   5   4   3       1787.40       1835.46        31.41 o
   6   4   3        969.42        908.09        17.88 o
   7   4   3         32.63         22.83         1.72 o
   8   4   3        474.93        432.91         9.02 o
   9   4   3        111.10        101.88         4.76 o
  10   4   3         47.31         47.71         6.03 o
  11   4   3          0.05          3.08         5.14 o
  12   4   3         64.68         63.49         7.43 o
  13   4   3          0.03         -0.97         5.66 o
  14   4   3          5.11          9.05         4.66 o
  -9   5   3          8.20         11.20         4.50 o
  -8   5   3          0.74          4.75         2.96 o
  -7   5   3          5.46          2.49         2.70 o
  -6   5   3        760.38        845.03        22.44 o
  -5   5   3        293.70        292.96         9.67 o
  -4   5   3        102.57        110.50         4.10 o
  -3   5   3        395.17        452.77        10.80 o
  -2   5   3       1697.01       1933.25        34.77 o
  -1   5   3        827.59        819.75        13.71 o
   0   5   3       1760.49       1811.47        39.48 o
   1   5   3        332.22        377.19        24.47 o
   2   5   3       1752.69       1731.06        58.42 o
   3   5   3        148.85        184.40         8.26 o
   4   5   3       5146.70       5058.20        84.68 o
   5   5   3       1677.51       1812.48        31.07 o
   6   5   3        105.01         95.75         2.68 o
   7   5   3        420.24        409.55         9.11 o
   8   5   3         64.71         62.72         3.14 o
   9   5   3       1210.25       1216.87        27.95 o
  10   5   3        172.09        172.85         6.95 o
  11   5   3        457.40        415.48        13.97 o
  12   5   3        204.25        228.66        10.07 o
  13   5   3          2.90          0.88         3.94 o
  14   5   3         28.47         24.29         9.21 o
  -8   6   3         13.10          9.92         4.50 o
  -7   6   3          1.86          6.99         3.46 o
  -6   6   3          5.03          5.10         2.70 o
  -5   6   3         87.31         99.49         9.47 o
  -4   6   3        352.17        367.34        10.81 o
  -3   6   3        392.33        409.23        10.08 o
  -2   6   3         24.06         29.75         1.93 o
  -1   6   3        176.35        164.40         3.86 o
   0   6   3        105.08        103.26         4.32 o
   1   6   3        319.87        394.95         9.06 o
   2   6   3       1720.05       1830.66        66.22 o
   3   6   3       1256.42       1292.40        44.60 o
   4   6   3       2320.35       2195.31        46.77 o
   5   6   3         33.67         25.31         2.36 o
   6   6   3          4.07          1.56         0.97 o
   7   6   3        170.92        144.62         3.83 o
   8   6   3        412.31        370.75        10.39 o
   9   6   3       1123.66       1053.53        24.69 o
  10   6   3         39.71         45.59         5.86 o
  11   6   3         53.40         43.77         4.54 o
  12   6   3         13.29         10.80         4.24 o
  13   6   3         19.68         16.60         4.54 o
  14   6   3         19.47         12.83         6.14 o
  -7   7   3          3.42          5.35         3.46 o
  -6   7   3          0.39         -1.85         3.46 o
  -5   7   3          8.16         10.49         3.46 o
  -4   7   3          4.94          5.76         2.70 o
  -3   7   3        235.73        247.94         8.31 o
  -2   7   3        319.02        350.66         8.64 o
  -1   7   3        132.09        150.25         4.23 o
   0   7   3        252.44        286.90         9.35 o
   1   7   3        351.20        314.62         6.69 o
   2   7   3        526.76        462.18        17.57 o
   3   7   3        174.39        152.18        11.52 o
   4   7   3          4.32          4.32         2.88 o
   5   7   3        178.87        184.72         4.40 o
   6   7   3         82.72         72.90         2.58 o
   7   7   3       2194.31       2048.30        35.58 o
   8   7   3        296.12        291.45         6.87 o
   9   7   3        109.96        137.17         8.52 o
  10   7   3        143.98        134.48         5.66 o
  11   7   3         56.59         49.31         4.54 o
  12   7   3          0.99          6.60         2.80 o
  13   7   3          2.23         -3.74        10.08 o
  14   7   3         42.91         41.57        15.84 o
  -6   8   3         78.39         93.41         7.58 o
  -5   8   3          1.05         -0.41         3.46 o
  -4   8   3         19.41         20.90         4.07 o
  -3   8   3         54.09         54.60         3.81 o
  -2   8   3        439.84        460.19        12.73 o
  -1   8   3       1055.12       1061.11        22.13 o
   0   8   3        120.60        114.70         5.19 o
   1   8   3         50.83         46.51         2.40 o
   2   8   3        905.78        879.26        31.40 o
   3   8   3        341.72        324.37        13.30 o
   4   8   3        314.61        258.07        14.40 o
   5   8   3        201.38        182.82         5.11 o
   6   8   3        608.21        554.99        11.51 o
   7   8   3        314.07        308.51         9.29 o
   8   8   3         86.94         95.26         4.63 o
   9   8   3          2.14         15.97         3.11 o
  10   8   3         15.14         17.67         4.84 o
  11   8   3         18.24         28.39         3.68 o
  12   8   3         76.53         73.95         6.91 o
  13   8   3         43.47         42.22         7.19 o
  14   8   3          6.47         -0.36        10.80 o
  -5   9   3          6.97         11.84         4.50 o
  -4   9   3         70.34         66.22        10.08 o
  -3   9   3         20.25         20.51         3.48 o
  -2   9   3          0.92          0.41         2.13 o
  -1   9   3        295.97        292.47         9.22 o
   0   9   3        139.96        161.87         6.06 o
   1   9   3        912.40        922.98        24.92 o
   2   9   3         34.65         33.76         5.58 o
   3   9   3        656.54        633.44        23.70 o
   4   9   3        435.49        413.29        12.49 o
   5   9   3       1530.17       1527.12        40.34 o
   6   9   3         61.69         62.28         4.06 o
   7   9   3        943.07        935.16        22.03 o
   8   9   3        886.62        816.15        22.98 o
   9   9   3        174.23        191.99         8.36 o
  10   9   3         11.86          2.41         2.27 o
  11   9   3          6.89         10.36         3.33 o
  12   9   3         40.58         41.75         5.43 o
  13   9   3          5.48          3.93         6.48 o
  -4  10   3         21.94         31.10         5.09 o
  -3  10   3         14.40         17.60         4.50 o
  -2  10   3          7.63          4.94         3.46 o
  -1  10   3         16.04         16.99         3.46 o
   0  10   3         25.30         24.68         3.60 o
   1  10   3        114.56        114.70         7.01 o
   2  10   3         99.82        100.36         6.44 o
   3  10   3         22.41         21.15         2.29 o
   4  10   3         18.68         17.12         2.81 o
   5  10   3        651.89        602.25        17.38 o
   6  10   3        133.26        174.87         7.05 o
   7  10   3          0.13          1.84         2.55 o
   8  10   3          0.44          0.86         1.92 o
   9  10   3          0.07         -1.00         2.21 o
  10  10   3         55.88         73.31         9.81 o
  11  10   3         11.23         20.92         3.23 o
  12  10   3          6.72         15.14         6.28 o
  13  10   3         12.35          9.60         5.86 o
  -3  11   3          5.06          3.08         3.46 o
  -2  11   3          0.02          6.17         3.46 o
  -1  11   3          0.01          0.21         3.46 o
   0  11   3          3.25          7.92         3.05 o
   1  11   3          8.49          5.04         3.70 o
   2  11   3         56.85         41.40         5.00 o
   3  11   3        306.87        270.07        12.69 o
   4  11   3        401.48        328.25        13.70 o
   5  11   3        250.76        209.19        10.16 o
   6  11   3        141.78        154.41         8.70 o
   7  11   3         77.67         69.10        11.52 o
   8  11   3         46.22         49.98         5.00 o
   9  11   3          2.52          6.66         3.70 o
  10  11   3          2.77          7.68         3.86 o
  11  11   3         76.07         87.02         8.26 o
  12  11   3         59.49         88.85        15.12 o
  -1  12   3         81.95         80.62         8.64 o
   0  12   3         27.11         24.47         5.76 o
   1  12   3          1.59          1.44         4.32 o
   2  12   3         27.52         16.86         3.86 o
   3  12   3         16.25         23.49        10.08 o
   4  12   3         19.28         18.40         3.86 o
   5  12   3         58.03         43.19        11.52 o
   6  12   3         18.72         11.52         8.64 o
   7  12   3          3.28          0.00         7.20 o
   8  12   3         21.69         15.84         8.64 o
   9  12   3         39.19         43.61         6.48 o
  10  12   3         46.28         65.08         6.48 o
  11  12   3         34.94         43.41         6.29 o
  12  12   3         23.38         31.33        11.52 o
   1  13   3          0.84          4.32         4.32 o
   2  13   3         35.99         39.78         6.48 o
   3  13   3         36.72         39.53         6.48 o
   4  13   3          5.70          3.36         3.86 o
   5  13   3          6.10          8.64         3.86 o
   6  13   3         22.83         25.91        10.08 o
   7  13   3         14.01         37.43        11.52 o
   8  13   3         30.37         34.55        11.52 o
   9  13   3         63.20         43.19        12.96 o
  10  13   3         29.12         34.55        11.52 o
   4  14   3          9.33          8.11         5.00 o
   5  14   3         50.28         48.19        11.52 o
   6  14   3         42.97         40.31         6.29 o
   7  14   3          2.60          1.44         8.64 o
   8  14   3          1.10         -2.88         8.64 o
  -7 -12   4         16.36         20.49         7.20 o
  -6 -12   4          4.77          9.77         3.99 o
  -5 -12   4         21.54         35.96         5.78 o
  -4 -12   4         42.14         43.17         5.40 o
  -3 -12   4          0.46          0.82         3.99 o
  -2 -12   4          6.30          0.89         3.40 o
  -1 -12   4         22.76         18.89         4.33 o
  -9 -11   4          7.47          6.36         5.86 o
  -8 -11   4         18.75         16.44         5.86 o
  -7 -11   4          6.36          2.30         4.79 o
  -6 -11   4          0.26         -1.75         3.54 o
  -5 -11   4        137.01        161.64         9.97 o
  -4 -11   4          1.52          2.28         2.80 o
  -3 -11   4          3.57         -0.60         3.36 o
  -2 -11   4          3.03          3.13         2.93 o
  -1 -11   4         23.98         18.65         3.39 o
   0 -11   4          2.70          6.93         3.99 o
   1 -11   4          0.22         -0.69         3.40 o
 -10 -10   4         15.79          9.86         6.10 o
  -9 -10   4          4.06          3.17         5.04 o
  -8 -10   4         20.84         33.65         6.48 o
  -7 -10   4         10.49         10.72         3.21 o
  -6 -10   4         18.41         21.15         4.11 o
  -5 -10   4         95.83        104.37         5.80 o
  -4 -10   4          4.32          8.01         2.74 o
  -3 -10   4          9.22          9.47         3.02 o
  -2 -10   4          8.39          5.57         2.74 o
  -1 -10   4          9.60          6.08         2.53 o
   0 -10   4          1.75          4.60         2.53 o
   1 -10   4          4.85          7.57         2.67 o
   2 -10   4          0.60          3.84         4.50 o
   3 -10   4          1.96          9.44         5.76 o
 -11  -9   4          3.73          1.08        10.80 o
 -10  -9   4          7.36          6.24         5.15 o
  -9  -9   4          1.59         -5.18         6.48 o
  -8  -9   4         10.08         13.68         4.24 o
  -7  -9   4          9.34          9.72         2.80 o
  -6  -9   4        154.38        170.85         6.76 o
  -5  -9   4        220.61        244.16         8.03 o
  -4  -9   4          0.00         -2.54         1.82 o
  -3  -9   4         98.90         92.79         4.37 o
  -2  -9   4          6.88          3.36         2.13 o
  -1  -9   4        291.77        282.30        11.24 o
   0  -9   4        110.80        103.22         5.51 o
   1  -9   4         77.32         81.01         4.84 o
   2  -9   4         40.65         34.81         4.02 o
   3  -9   4         32.73         37.70         5.53 o
   4  -9   4         42.39         36.70         5.86 o
   5  -9   4          0.14         -0.32         4.50 o
 -11  -8   4          0.97         -6.67         7.20 o
 -10  -8   4          0.85         -2.34         3.68 o
  -9  -8   4        252.71        263.82        11.05 o
  -8  -8   4        190.90        211.91         7.56 o
  -7  -8   4          5.49          6.21         2.53 o
  -6  -8   4         20.98         22.75         2.74 o
  -5  -8   4          7.51          7.37         2.70 o
  -4  -8   4        259.15        277.45         8.56 o
  -3  -8   4          9.19          3.92         2.13 o
  -2  -8   4        502.45        515.99        11.88 o
  -1  -8   4        188.55        176.86         5.79 o
   0  -8   4          0.62         -2.40         2.13 o
   1  -8   4          0.33          3.38         2.18 o
   2  -8   4          0.76         -1.42         2.18 o
   3  -8   4        234.53        228.45         7.87 o
   4  -8   4        139.05        129.14         6.89 o
   5  -8   4         22.97         17.80         5.53 o
   6  -8   4          3.51         -3.42         5.04 o
 -12  -7   4          1.14         -2.59         4.68 o
 -11  -7   4          1.89          3.84         3.78 o
 -10  -7   4          6.56          5.04         5.94 o
  -9  -7   4        143.82        160.74         8.31 o
  -8  -7   4          0.01         -2.67         2.40 o
  -7  -7   4          0.58         -3.12         2.08 o
  -6  -7   4          0.08         -1.33         2.01 o
  -5  -7   4        626.98        665.47        16.39 o
  -4  -7   4        238.11        243.96         7.51 o
  -3  -7   4        114.35        112.84         4.52 o
  -2  -7   4          1.40         -2.10         1.46 o
  -1  -7   4          1.36         -0.48         1.39 o
   0  -7   4       1150.95       1137.70        23.01 o
   1  -7   4          6.98          6.88         2.13 o
   2  -7   4         25.66         20.36         2.47 o
   3  -7   4         56.62         52.43         3.74 o
   4  -7   4          1.21         -0.17         2.25 o
   5  -7   4         17.54         19.03         3.37 o
   6  -7   4          0.64         -0.86         2.96 o
   7  -7   4          2.50         -0.96         4.50 o
 -12  -6   4          2.61         -0.13         4.38 o
 -11  -6   4         31.35         29.68         5.40 o
 -10  -6   4          0.07          0.80         3.78 o
  -9  -6   4         76.37         71.54         4.84 o
  -8  -6   4         28.05         27.02         3.34 o
  -7  -6   4         18.36         13.54         2.58 o
  -6  -6   4          9.49          9.92         2.11 o
  -5  -6   4         96.72         99.78         4.32 o
  -4  -6   4        114.55        118.12         3.93 o
  -3  -6   4         21.52         19.35         1.90 o
  -2  -6   4         62.73         56.70         2.26 o
  -1  -6   4        324.17        325.61         6.36 o
   0  -6   4         72.33         71.01         2.77 o
   1  -6   4        160.18        171.28         5.54 o
   2  -6   4         30.22         28.41         2.04 o
   3  -6   4         64.97         72.67         3.03 o
   4  -6   4          5.91          4.61         2.29 o
   5  -6   4        180.95        200.16         7.00 o
   6  -6   4          4.46         -2.59         3.33 o
   7  -6   4          0.64         -3.17         2.96 o
   8  -6   4          0.61         -3.99         3.81 o
 -12  -5   4          7.76          2.50         4.74 o
 -11  -5   4          8.60          9.94         4.66 o
 -10  -5   4          5.89         -3.20         3.78 o
  -9  -5   4         58.89         63.77         4.38 o
  -8  -5   4          0.01          1.23         2.40 o
  -7  -5   4        383.24        404.90        11.07 o
  -6  -5   4         62.28         61.38         3.57 o
  -5  -5   4         14.55         12.53         1.68 o
  -4  -5   4         15.87         25.81         1.77 o
  -3  -5   4       1504.11       1519.61        27.51 o
  -2  -5   4         50.63         62.06         2.05 o
  -1  -5   4          0.24         -0.36         0.94 o
   0  -5   4        715.88        731.98        12.41 o
   1  -5   4        361.22        374.81         7.23 o
   2  -5   4         16.90         17.71         1.62 o
   3  -5   4        170.17        178.49         4.66 o
   4  -5   4         75.52         69.11         3.44 o
   5  -5   4         12.52         16.46         2.25 o
   6  -5   4         37.82         36.86         5.22 o
   7  -5   4         14.62          9.12         3.32 o
   8  -5   4         43.90         53.66         3.98 o
   9  -5   4          0.64          1.44         5.09 o
 -12  -4   4         24.68         19.18         4.98 o
 -11  -4   4        128.35        130.45         8.95 o
 -10  -4   4         14.94         23.25         4.54 o
  -9  -4   4         16.26         15.13         3.12 o
  -8  -4   4         11.21         17.55         2.84 o
  -7  -4   4         13.97         13.28         2.58 o
  -6  -4   4        387.12        394.15         9.19 o
  -5  -4   4       2949.69       3093.92        57.88 o
  -4  -4   4        286.58        312.12         6.22 o
  -3  -4   4          4.17          5.54         1.13 o
  -2  -4   4        165.58        165.57         4.11 o
  -1  -4   4         28.64         32.06         1.45 o
   0  -4   4        156.61        142.40         3.26 o
   1  -4   4        503.97        527.38         9.38 o
   2  -4   4        200.27        241.57         4.77 o
   3  -4   4       1071.01       1155.88        19.98 o
   4  -4   4         49.72         61.35         2.91 o
   5  -4   4        144.83        139.29         4.73 o
   6  -4   4         79.52         76.06         4.37 o
   7  -4   4          0.56         -2.16         2.96 o
   8  -4   4         10.11          9.67         3.54 o
   9  -4   4         66.03         56.34         5.06 o
  10  -4   4          5.40          3.60         5.09 o
 -12  -3   4          0.71          4.39         6.43 o
 -11  -3   4          0.00         -3.36         3.78 o
 -10  -3   4         17.39         19.84         4.15 o
  -9  -3   4        133.05        124.21         7.16 o
  -8  -3   4        126.28        129.06         5.66 o
  -7  -3   4         98.13         94.52         6.28 o
  -6  -3   4        108.57        121.54         4.30 o
  -5  -3   4        691.12        721.43        16.10 o
  -4  -3   4         30.94         32.63         1.87 o
  -3  -3   4         15.39         12.88         1.15 o
  -2  -3   4         13.23         15.75         1.13 o
  -1  -3   4          5.84          5.45         0.68 o
   0  -3   4       1444.37       1413.62        18.65 o
   1  -3   4       3051.39       3189.34        49.83 o
   2  -3   4        149.62        172.92         3.65 o
   3  -3   4         78.29         81.46         2.70 o
   4  -3   4        770.82        806.30        14.29 o
   5  -3   4          1.36          0.45         1.30 o
   6  -3   4        329.53        333.83         9.20 o
   7  -3   4          7.99          9.36         2.96 o
   8  -3   4          2.42         -0.14         2.96 o
   9  -3   4          4.75          1.44         4.32 o
  10  -3   4         10.14         11.52         5.09 o
  11  -3   4          0.31          0.00         5.09 o
 -12  -2   4          9.69          2.64         5.37 o
 -11  -2   4         11.78         15.84         5.09 o
 -10  -2   4          0.62         -2.06         3.46 o
  -9  -2   4         14.71         12.33         2.96 o
  -8  -2   4        403.26        404.18        10.42 o
  -7  -2   4         14.73         10.24         1.88 o
  -6  -2   4         39.08         36.41         2.44 o
  -5  -2   4          4.47          3.24         1.45 o
  -4  -2   4        297.84        298.06         6.17 o
  -3  -2   4       1206.49       1156.87        20.19 o
  -2  -2   4       1247.59       1163.57        18.61 o
  -1  -2   4         56.95         50.79         1.47 o
   0  -2   4        569.39        555.49         7.96 o
   1  -2   4         18.60         19.42         0.94 o
   2  -2   4        300.78        248.62         4.35 o
   3  -2   4       2069.59       2081.44        35.85 o
   4  -2   4        181.12        210.56         4.83 o
   5  -2   4        486.25        525.97        11.07 o
   6  -2   4         34.91         37.23         2.47 o
   7  -2   4        196.47        211.72         7.00 o
   8  -2   4        235.08        237.84         9.23 o
   9  -2   4         98.57         90.30         7.58 o
  10  -2   4          3.45          5.92         5.04 o
  11  -2   4         25.89         29.95         6.11 o
 -11  -1   4         25.28         30.23         6.11 o
 -10  -1   4         15.18         14.72         4.50 o
  -9  -1   4        245.54        242.68        14.06 o
  -8  -1   4        104.77        100.92         6.23 o
  -7  -1   4          0.83          1.05         1.55 o
  -6  -1   4         51.53         40.10         2.70 o
  -5  -1   4        167.43        172.29         4.51 o
  -4  -1   4         41.88         45.25         2.06 o
  -3  -1   4          0.01          0.00         0.64 o
  -2  -1   4         68.25         67.01         2.06 o
  -1  -1   4        119.89        123.16         2.63 o
   0  -1   4        905.58        862.26        11.20 o
   1  -1   4      10958.65      10940.61       123.18 o
   2  -1   4       1274.43       1206.07        16.33 o
   3  -1   4        609.25        579.14        10.49 o
   4  -1   4         36.51         34.72         1.76 o
   5  -1   4        338.42        343.96         8.07 o
   6  -1   4         74.81         63.31         2.78 o
   7  -1   4          2.54          2.40         1.88 o
   8  -1   4        288.62        274.96         8.08 o
   9  -1   4          2.78          2.88         4.07 o
  10  -1   4         50.67         38.32         6.11 o
  11  -1   4          0.03         -2.88         5.76 o
  12  -1   4        113.41        135.47        11.20 o
 -11   0   4         14.97         17.28         5.09 o
 -10   0   4          2.71          4.32         7.20 o
  -9   0   4         55.52         58.43         4.66 o
  -8   0   4         46.07         54.29         3.74 o
  -7   0   4        211.26        213.63         6.48 o
  -6   0   4         60.83         55.78         3.02 o
  -5   0   4        132.71        116.41         3.44 o
  -4   0   4        186.75        167.73         4.21 o
  -3   0   4          4.16          4.52         0.87 o
  -2   0   4        356.73        333.46         6.15 o
  -1   0   4       7389.98       7345.83       108.58 o
   0   0   4     150158.31     142766.88      3964.53 o
   1   0   4         41.48         32.62         2.15 o
   2   0   4        361.26        330.17         4.72 o
   3   0   4        274.53        272.48         4.40 o
   4   0   4        782.72        779.29        14.93 o
   5   0   4        571.72        506.62        10.30 o
   6   0   4       1155.77       1023.01        19.44 o
   7   0   4        112.56        109.48         4.47 o
   8   0   4          1.43         -0.64         1.88 o
   9   0   4         46.96         44.09         4.66 o
  10   0   4          1.39         -4.58         3.05 o
  11   0   4         33.45         27.43         7.20 o
  12   0   4          6.92          9.36         5.09 o
 -11   1   4          0.98          5.92         4.50 o
 -10   1   4         19.04         18.00         5.09 o
  -9   1   4         27.64         25.36         3.18 o
  -8   1   4        527.40        548.49        13.68 o
  -7   1   4          6.29          7.36         1.88 o
  -6   1   4          0.76          5.43         3.32 o
  -5   1   4        219.54        246.61         6.64 o
  -4   1   4        186.11        215.57         6.44 o
  -3   1   4       3410.94       3747.24        60.43 o
  -2   1   4        643.02        629.67        13.09 o
  -1   1   4      11898.21      12368.01       182.02 o
   0   1   4         48.61         50.39         1.42 o
   1   1   4         27.52         24.43         0.87 o
   2   1   4         12.48         10.81         0.53 o
   3   1   4        117.45        106.68         2.30 o
   4   1   4          1.58          2.36         0.93 o
   5   1   4        172.65        157.89         4.09 o
   6   1   4          3.15          0.86         1.66 o
   7   1   4          1.65          1.08         1.44 o
   8   1   4        499.30        461.89        11.32 o
   9   1   4       1229.89       1101.23        28.24 o
  10   1   4         85.97         85.81         7.13 o
  11   1   4          6.92          6.48         4.07 o
  12   1   4         26.08         31.67         8.64 o
  13   1   4         47.02         48.67         7.92 o
 -10   2   4          0.06          0.00         4.07 o
  -9   2   4         53.02         50.27         3.91 o
  -8   2   4          0.71          0.19         2.29 o
  -7   2   4          2.51          3.53         1.94 o
  -6   2   4         38.06         35.66         2.70 o
  -5   2   4        142.09        142.86         4.64 o
  -4   2   4        204.21        258.93         5.79 o
  -3   2   4        850.31        993.33        16.84 o
  -2   2   4        355.78        318.41         7.19 o
  -1   2   4          1.52          3.08         0.54 o
   0   2   4        394.82        393.29         6.34 o
   1   2   4        265.61        231.97         4.66 o
   2   2   4       4800.79       4464.04        70.26 o
   3   2   4       2495.54       2130.65        32.04 o
   4   2   4        259.64        211.39         5.51 o
   5   2   4          5.81         11.29         0.99 o
   6   2   4       1787.85       1712.99        31.39 o
   7   2   4         40.17         26.81         2.16 o
   8   2   4       1403.54       1268.10        27.15 o
   9   2   4         36.90         28.10         3.32 o
  10   2   4        245.70        210.37         8.56 o
  11   2   4          0.23         -2.06         4.32 o
  12   2   4          3.47          7.92         4.07 o
  13   2   4         82.26         76.71         7.58 o
 -10   3   4         62.16         74.51        12.24 o
  -9   3   4          8.10          9.12         3.32 o
  -8   3   4          1.22          1.54         2.44 o
  -7   3   4         19.22         15.18         2.44 o
  -6   3   4         68.00         71.97         3.23 o
  -5   3   4         95.01        100.33         4.13 o
  -4   3   4        772.65        869.80        16.47 o
  -3   3   4         51.09         52.32         1.81 o
  -2   3   4         61.55         70.85         2.25 o
  -1   3   4        263.36        291.06         5.29 o
   0   3   4       1740.38       1724.72        50.25 o
   1   3   4         89.27         89.32         3.32 o
   2   3   4          4.73          9.27         0.91 o
   3   3   4          2.12          0.44         0.59 o
   4   3   4         19.16         16.21         0.87 o
   5   3   4       7209.71       6873.43       115.43 o
   6   3   4        496.34        520.81         9.09 o
   7   3   4         22.25         15.88         1.48 o
   8   3   4        271.93        263.20         6.67 o
   9   3   4        528.40        499.69        13.20 o
  10   3   4         64.40         64.10         4.47 o
  11   3   4        137.70        118.27         7.17 o
  12   3   4        123.62        110.90         7.39 o
  13   3   4         15.57         20.09         7.11 o
  -9   4   4         46.22         40.25         4.85 o
  -8   4   4        113.82        111.89        11.44 o
  -7   4   4          0.02          0.17         1.97 o
  -6   4   4         23.65         18.26         2.44 o
  -5   4   4         31.59         34.11         2.49 o
  -4   4   4        203.31        222.55         6.85 o
  -3   4   4       1542.16       1810.19        32.84 o
  -2   4   4         88.15        112.30         3.31 o
  -1   4   4        119.34        132.37         3.22 o
   0   4   4        561.95        607.33        14.28 o
   1   4   4        967.58        953.04        54.71 o
   2   4   4         52.88         52.56         4.07 o
   3   4   4       1735.39       1635.74        47.01 o
   4   4   4        808.39        788.43        13.10 o
   5   4   4       4746.87       4613.75        74.27 o
   6   4   4       3186.44       3020.38        57.03 o
   7   4   4          3.41          1.27         1.06 o
   8   4   4          3.03          0.66         1.62 o
   9   4   4        550.41        513.12        13.20 o
  10   4   4         14.15         12.43         3.02 o
  11   4   4        301.50        292.40         9.56 o
  12   4   4          3.12          2.70         3.68 o
  13   4   4          0.89         -1.08         4.67 o
  14   4   4          9.33          4.64         5.69 o
  -9   5   4          0.00          2.16         4.07 o
  -8   5   4          0.35         -1.01         2.96 o
  -7   5   4         19.64         13.40         3.84 o
  -6   5   4          0.98          0.65         2.70 o
  -5   5   4         46.28         46.85         4.23 o
  -4   5   4        356.53        389.26        10.81 o
  -3   5   4         14.64         16.52         1.88 o
  -2   5   4          1.58         -0.62         0.90 o
  -1   5   4        326.70        330.04         5.88 o
   0   5   4       1729.57       1877.14        42.66 o
   1   5   4        344.25        354.15        23.03 o
   2   5   4        805.63        875.30        50.39 o
   3   5   4       7543.79       7191.17       236.50 o
   4   5   4        900.48       1002.01        21.99 o
   5   5   4          0.02          1.87         1.07 o
   6   5   4         24.73         22.76         1.65 o
   7   5   4        253.55        225.96         5.70 o
   8   5   4         76.01         60.72         3.19 o
   9   5   4          1.93          4.32         5.76 o
  10   5   4        213.81        220.37         8.73 o
  11   5   4          6.88         18.08         5.62 o
  12   5   4         13.51         13.82         4.79 o
  13   5   4         22.67         27.65         6.04 o
  14   5   4          3.34          4.32         4.66 o
  -8   6   4         11.18         15.20         4.50 o
  -7   6   4          0.15          1.44         3.05 o
  -6   6   4         39.95         37.91         4.16 o
  -5   6   4        247.69        261.96         9.14 o
  -4   6   4        167.03        176.27         6.65 o
  -3   6   4         62.68         70.02         5.82 o
  -2   6   4         64.53         72.31         2.78 o
  -1   6   4         56.49         48.60         1.76 o
   0   6   4       1059.64       1001.83        23.27 o
   1   6   4         45.37         61.90         8.64 o
   2   6   4       1266.11       1289.47        43.87 o
   3   6   4         48.84         25.41         3.46 o
   4   6   4       1017.65       1031.74        36.32 o
   5   6   4         42.76         33.83         1.50 o
   6   6   4         98.88         95.11         2.58 o
   7   6   4        255.63        242.73         5.63 o
   8   6   4        296.59        272.94         9.42 o
   9   6   4        317.17        358.87        10.17 o
  10   6   4          5.18          2.04         2.53 o
  11   6   4         70.31         80.76         5.19 o
  12   6   4         67.99         62.48         5.40 o
  13   6   4         97.39        117.26         8.98 o
  14   6   4         15.47         27.91        11.52 o
  -7   7   4          1.08          3.08         3.46 o
  -6   7   4          6.94          3.29         3.46 o
  -5   7   4         50.94         56.30         5.53 o
  -4   7   4         10.95         10.08         3.46 o
  -3   7   4         32.04         37.76         3.32 o
  -2   7   4        128.78        135.03         4.64 o
  -1   7   4          8.08          7.29         1.29 o
   0   7   4        525.46        555.84        15.98 o
   1   7   4        134.71        117.45         7.20 o
   2   7   4          0.44          2.16         2.16 o
   3   7   4         26.24         22.08         3.46 o
   4   7   4         55.44         45.92         4.50 o
   5   7   4        565.63        505.70        13.96 o
   6   7   4        222.78        184.78         4.36 o
   7   7   4        108.40        116.94         6.19 o
   8   7   4         57.79         58.81         3.22 o
   9   7   4        670.25        608.72        15.19 o
  10   7   4         46.83         34.09         4.23 o
  11   7   4         84.19         81.00         5.61 o
  12   7   4          7.79          9.36         3.68 o
  13   7   4          5.99          7.49         5.04 o
  14   7   4          4.29          2.36         5.00 o
  -6   8   4          4.35          6.48         4.07 o
  -5   8   4          2.41          6.38         3.46 o
  -4   8   4          4.97          7.82         3.46 o
  -3   8   4        452.42        495.24        17.31 o
  -2   8   4         76.40         78.03         4.39 o
  -1   8   4          1.26         -1.83         1.55 o
   0   8   4          1.52          0.00         0.87 o
   1   8   4         50.23         49.98         2.88 o
   2   8   4        762.75        758.20        27.16 o
   3   8   4        155.15        145.94         7.41 o
   4   8   4          2.45          0.29         2.40 o
   5   8   4          7.86          4.03         2.40 o
   6   8   4          5.93          9.95         3.32 o
   7   8   4        375.68        360.82        10.70 o
   8   8   4        451.87        449.51         9.93 o
   9   8   4        367.47        327.06         9.51 o
  10   8   4          6.11          3.36         2.70 o
  11   8   4         36.19         44.75         4.54 o
  12   8   4          4.69          6.05         8.64 o
  13   8   4          1.30         -3.17         5.76 o
  14   8   4         27.75         34.88         7.19 o
  -5   9   4          0.01         -2.88         3.46 o
  -4   9   4          9.99         14.84         5.76 o
  -3   9   4         20.69         20.57         4.07 o
  -2   9   4         28.05         27.94         2.96 o
  -1   9   4        171.43        181.35         6.65 o
   0   9   4       1464.95       1437.34        38.82 o
   1   9   4        739.08        758.47        21.77 o
   2   9   4         79.57         71.18         9.36 o
   3   9   4        284.38        291.74        13.05 o
   4   9   4          7.07          5.76         5.04 o
   5   9   4        337.71        351.27        20.87 o
   6   9   4        661.91        633.31        18.24 o
   7   9   4        131.56        155.32        11.59 o
   8   9   4         91.07        142.63         6.47 o
   9   9   4         48.89         47.37         4.19 o
  10   9   4         36.61         32.62         3.99 o
  11   9   4         26.66         22.75         3.99 o
  12   9   4        112.65        141.39         9.43 o
  13   9   4         30.71         33.34         6.10 o
  -4  10   4         21.06         23.50         4.50 o
  -3  10   4          9.96          5.55         3.46 o
  -2  10   4          7.55          3.70         3.46 o
  -1  10   4         61.22         63.03         5.09 o
   0  10   4          7.60          5.76         2.88 o
   1  10   4        100.32         79.18         7.20 o
   2  10   4        198.47        170.06         8.87 o
   3  10   4         57.89         70.88         6.10 o
   4  10   4          3.68          0.62         4.32 o
   5  10   4        480.61        415.82        20.87 o
   6  10   4         25.78         16.71         3.11 o
   7  10   4         20.20         21.29         3.21 o
   8  10   4         63.65         64.55         4.36 o
   9  10   4          3.52         -0.78         2.53 o
  10  10   4         65.23         75.76         5.85 o
  11  10   4          5.87          2.55         2.81 o
  12  10   4          1.21          1.19         3.11 o
  13  10   4         12.11          8.64         8.64 o
  -3  11   4          0.24          2.67         3.46 o
  -2  11   4          7.81         10.08         5.04 o
  -1  11   4          1.38          3.60         3.05 o
   0  11   4         11.03          5.76         4.32 o
   1  11   4         22.41         21.59         4.32 o
   2  11   4         11.08          6.48         2.73 o
   3  11   4         42.14         40.31         3.97 o
   4  11   4         32.78         32.73         3.64 o
   5  11   4        219.61        219.69         8.30 o
   6  11   4        153.26        141.58         6.42 o
   7  11   4         11.99         16.83         3.29 o
   8  11   4          1.58          3.96         3.70 o
   9  11   4         69.40         72.33         5.22 o
  10  11   4         75.38         86.41         7.19 o
  11  11   4         23.71         29.45         5.86 o
  12  11   4         26.22         52.62        19.44 o
  13  11   4          8.67         12.48         5.86 o
  -1  12   4         11.33         18.72         5.76 o
   0  12   4          0.84          1.44         4.32 o
   1  12   4          7.92         15.84         4.32 o
   2  12   4         45.41         33.69         5.15 o
   3  12   4         55.99         65.57         6.29 o
   4  12   4          7.21          4.74         2.27 o
   5  12   4          0.09          2.34         3.70 o
   6  12   4         26.45         23.03         8.64 o
   7  12   4         52.18         38.87        10.08 o
   8  12   4         28.27         18.72         8.64 o
   9  12   4         15.22         17.28         8.64 o
  10  12   4          2.23          0.00         3.70 o
  11  12   4          4.99         13.74         5.00 o
  12  12   4         12.64         14.40         5.86 o
   1  13   4         63.14         46.07         7.20 o
   2  13   4          0.01          0.00         4.32 o
   3  13   4          0.10          3.36         3.86 o
   4  13   4          0.94          1.08         3.70 o
   5  13   4         53.04         51.43         5.26 o
   6  13   4          1.52          7.20         8.64 o
   7  13   4         41.73         46.07        11.52 o
   8  13   4          1.26         -5.76         7.20 o
   9  13   4         26.95         35.99        11.52 o
  10  13   4          1.82         -2.88         8.64 o
  11  13   4          8.82          4.32         8.64 o
   3  14   4         46.64         46.86         6.29 o
   4  14   4         29.16         31.06         5.15 o
   5  14   4         28.24         24.60         5.15 o
   6  14   4          0.23          2.88         4.32 o
   7  14   4          7.12          7.20         8.64 o
   8  14   4          4.06          0.00         8.64 o
   9  14   4         29.76         31.67        11.52 o
  -4 -12   5         20.46         35.55         5.70 o
  -8 -11   5          0.22         -3.80         5.00 o
  -7 -11   5          4.49          0.66         3.99 o
  -6 -11   5          1.12         -0.93         3.99 o
  -5 -11   5         91.95         98.75         7.24 o
  -4 -11   5         81.61         82.29         6.71 o
  -3 -11   5          0.21         -3.96         3.99 o
  -2 -11   5         10.10          9.18         3.99 o
  -1 -11   5         11.49          9.46         4.19 o
   0 -11   5          2.76          3.77         3.99 o
   1 -11   5          6.55          3.08         4.19 o
  -9 -10   5          2.35         -0.58         4.79 o
  -8 -10   5         11.23         10.08         8.64 o
  -7 -10   5         38.12         35.99         6.91 o
  -6 -10   5         12.37         13.60         4.60 o
  -5 -10   5          1.46          4.44         2.80 o
  -4 -10   5          0.01         -0.56         2.74 o
  -3 -10   5          7.08         11.35         3.28 o
  -2 -10   5          0.69         -1.34         2.44 o
  -1 -10   5         51.83         45.64         4.86 o
   0 -10   5          9.04          7.07         3.29 o
   1 -10   5          9.42         11.52         3.99 o
   2 -10   5         10.64         14.68         5.76 o
   3 -10   5          0.12          4.16         5.04 o
 -10  -9   5          6.46          2.04         7.92 o
  -9  -9   5          1.53         -1.73         4.79 o
  -8  -9   5         77.80         91.78         9.31 o
  -7  -9   5        103.46        108.23         6.86 o
  -6  -9   5          6.05          6.08         2.74 o
  -5  -9   5          3.87          8.77         2.47 o
  -4  -9   5          6.95          6.19         2.47 o
  -3  -9   5        152.27        158.67         5.79 o
  -2  -9   5          3.87          1.39         2.18 o
  -1  -9   5         82.58         63.17         4.02 o
   0  -9   5          8.84          5.09         2.72 o
   1  -9   5        112.98        106.60         9.35 o
   2  -9   5          5.48          4.54         3.81 o
   3  -9   5         80.04         59.95         7.92 o
   4  -9   5          8.31          5.28         4.50 o
 -11  -8   5         20.75         19.55        10.08 o
 -10  -8   5          4.36         10.00         5.79 o
  -9  -8   5         30.84         36.39         4.98 o
  -8  -8   5         11.07          9.78         4.11 o
  -7  -8   5         56.39         55.87         4.38 o
  -6  -8   5         10.32          8.80         2.74 o
  -5  -8   5          0.02         -1.12         2.01 o
  -4  -8   5          0.03          1.44         2.07 o
  -3  -8   5         42.88         50.37         3.51 o
  -2  -8   5        181.38        186.22         7.68 o
  -1  -8   5         87.55         87.44         4.92 o
   0  -8   5        240.13        229.27         6.97 o
   1  -8   5        290.59        275.36         7.82 o
   2  -8   5        107.78        108.47         4.98 o
   3  -8   5          4.55         -3.21         2.81 o
   4  -8   5          3.70          6.56         4.50 o
   5  -8   5         24.99         14.40         4.79 o
   6  -8   5         12.46         11.65         5.53 o
 -11  -7   5          2.81          2.13         4.19 o
 -10  -7   5         54.69         52.19         5.52 o
  -9  -7   5        109.27        119.51        14.59 o
  -8  -7   5         93.65         96.03         9.97 o
  -7  -7   5        100.77         99.20         5.30 o
  -6  -7   5          3.54          0.77         2.01 o
  -5  -7   5         65.06         59.66         4.10 o
  -4  -7   5        299.75        300.91         8.77 o
  -3  -7   5        128.91        141.40         5.20 o
  -2  -7   5         43.18         43.22         2.68 o
  -1  -7   5         87.49         96.23         3.38 o
   0  -7   5        110.21        115.37         4.04 o
   1  -7   5          9.40          8.21         2.25 o
   2  -7   5          3.52          0.96         2.13 o
   3  -7   5        111.77        112.78         5.49 o
   4  -7   5         23.04         18.40         3.02 o
   5  -7   5         90.76         97.45         6.44 o
   6  -7   5          6.44          6.48         3.18 o
   7  -7   5         19.14         23.93         5.53 o
 -11  -6   5          2.60         -0.86         3.84 o
 -10  -6   5          7.06          8.16         3.78 o
  -9  -6   5         52.41         58.37         7.31 o
  -8  -6   5         42.22         36.63         3.71 o
  -7  -6   5          5.98          5.41         2.80 o
  -6  -6   5          3.03         -0.60         2.04 o
  -5  -6   5         19.59         20.13         2.80 o
  -4  -6   5        102.41        103.94         4.87 o
  -3  -6   5        147.06        139.91         4.04 o
  -2  -6   5        130.09        132.53         3.66 o
  -1  -6   5         10.83         11.26         1.55 o
   0  -6   5        109.39        101.18         3.64 o
   1  -6   5        126.02        112.24         3.73 o
   2  -6   5          1.27          2.30         1.38 o
   3  -6   5         55.34         50.70         3.44 o
   4  -6   5         39.97         37.24         3.14 o
   5  -6   5          7.57          7.68         2.47 o
   6  -6   5         44.47         40.97         4.99 o
   7  -6   5          0.76          1.44         3.54 o
   8  -6   5          5.98          4.06         5.53 o
 -11  -5   5         78.29         85.59         8.33 o
 -10  -5   5         10.92         10.11         5.08 o
  -9  -5   5        117.34        125.95         6.86 o
  -8  -5   5         16.89         19.29         2.84 o
  -7  -5   5         26.03         29.41         3.34 o
  -6  -5   5        203.26        191.64         6.76 o
  -5  -5   5         12.37          8.97         1.68 o
  -4  -5   5        574.32        593.46        14.48 o
  -3  -5   5          0.26          1.21         1.21 o
  -2  -5   5        203.02        199.70         4.19 o
  -1  -5   5         95.15         86.40         2.64 o
   0  -5   5         13.16         15.47         1.78 o
   1  -5   5         20.41         13.62         1.59 o
   2  -5   5        138.19        140.42         3.88 o
   3  -5   5         24.06         23.79         1.99 o
   4  -5   5          0.98          1.44         1.48 o
   5  -5   5         69.64         69.16         3.56 o
   6  -5   5        456.41        474.85        23.81 o
   7  -5   5         14.89         20.22         4.16 o
   8  -5   5          4.81          1.44         4.50 o
   9  -5   5          0.52          5.76         5.09 o
 -12  -4   5         60.32         60.59         7.10 o
 -11  -4   5          4.77          5.68         4.54 o
 -10  -4   5         54.15         57.06         8.95 o
  -9  -4   5          2.49          4.08         2.80 o
  -8  -4   5          0.36          1.00         2.58 o
  -7  -4   5         64.95         62.00         4.10 o
  -6  -4   5         11.46          8.49         2.00 o
  -5  -4   5          0.32          0.42         1.50 o
  -4  -4   5          5.61          0.10         1.73 o
  -3  -4   5         10.67         11.04         1.65 o
  -2  -4   5       1712.04       1637.37        24.50 o
  -1  -4   5          1.12          0.18         1.02 o
   0  -4   5        284.23        263.75         5.00 o
   1  -4   5          9.57         12.47         1.32 o
   2  -4   5          1.68         -0.08         1.23 o
   3  -4   5        301.90        310.87         6.43 o
   4  -4   5        152.11        165.47         4.30 o
   5  -4   5        242.25        237.71         9.34 o
   6  -4   5         26.53         27.05         3.81 o
   7  -4   5        119.40        142.79         7.48 o
   8  -4   5          4.79          9.25         3.54 o
   9  -4   5         17.92         24.70         6.11 o
  10  -4   5          0.63          0.00         5.09 o
 -11  -3   5          1.85         -0.72         3.78 o
 -10  -3   5         30.84         32.75         4.98 o
  -9  -3   5         19.27         24.22         3.34 o
  -8  -3   5        212.93        215.17         7.51 o
  -7  -3   5          8.60          8.48         2.09 o
  -6  -3   5         21.82         23.48         2.40 o
  -5  -3   5         15.01         14.68         1.93 o
  -4  -3   5        270.60        253.90         5.79 o
  -3  -3   5         11.07         12.51         1.26 o
  -2  -3   5        301.61        280.77         6.01 o
  -1  -3   5         21.81         24.14         1.40 o
   0  -3   5         11.28         13.74         1.06 o
   1  -3   5       3753.84       3990.51        62.05 o
   2  -3   5          4.28          3.98         1.23 o
   3  -3   5        270.30        282.17         5.68 o
   4  -3   5        942.81        994.21        17.53 o
   5  -3   5         34.67         35.97         2.09 o
   6  -3   5         47.36         45.21         3.37 o
   7  -3   5         49.48         49.88         4.16 o
   8  -3   5        151.63        144.28         8.56 o
   9  -3   5         67.76         69.58         7.13 o
  10  -3   5          1.17         -1.60         4.50 o
  11  -3   5          0.01          2.88         5.09 o
 -11  -2   5          7.79         11.55         7.47 o
 -10  -2   5          0.10          3.60         4.07 o
  -9  -2   5          1.26          1.31         2.70 o
  -8  -2   5          0.76          4.84         2.70 o
  -7  -2   5         74.89         76.53         4.30 o
  -6  -2   5        105.26        112.41         4.47 o
  -5  -2   5         67.05         72.44         3.22 o
  -4  -2   5       1128.63       1157.04        20.56 o
  -3  -2   5         14.81         15.17         1.33 o
  -2  -2   5          4.00          2.75         0.85 o
  -1  -2   5        116.46        121.07         2.82 o
   0  -2   5         19.04         27.12         1.42 o
   1  -2   5       1498.87       1485.17        22.71 o
   2  -2   5          6.47          4.32         1.09 o
   3  -2   5          3.14          1.65         1.09 o
   4  -2   5        301.94        305.42         6.35 o
   5  -2   5          4.29          5.60         1.46 o
   6  -2   5        694.54        724.96        16.56 o
   7  -2   5        339.79        321.08         9.16 o
   8  -2   5        142.02        149.61         6.27 o
   9  -2   5          1.00          1.44         4.07 o
  10  -2   5          0.78         -0.72         4.07 o
  11  -2   5         87.25         98.54         9.63 o
 -11  -1   5          7.69          4.16         4.50 o
 -10  -1   5          2.08          4.48         5.04 o
  -9  -1   5          9.47         12.65         3.32 o
  -8  -1   5          9.79          9.98         2.29 o
  -7  -1   5         87.14         89.16         4.47 o
  -6  -1   5        354.60        385.19         9.52 o
  -5  -1   5        139.37        150.16         4.21 o
  -4  -1   5         21.57         18.93         1.37 o
  -3  -1   5         45.95         49.74         2.02 o
  -2  -1   5          0.20          1.92         0.70 o
  -1  -1   5       1600.23       1594.50        25.24 o
   0  -1   5        748.00        750.81        11.51 o
   1  -1   5       1986.44       1987.65        28.11 o
   2  -1   5         35.42         33.27         1.43 o
   3  -1   5         84.35         76.97         2.51 o
   4  -1   5         24.91         17.08         1.30 o
   5  -1   5         64.01         68.83         2.76 o
   6  -1   5         68.35         71.43         3.14 o
   7  -1   5        202.99        172.61         5.92 o
   8  -1   5        214.63        186.14         6.64 o
   9  -1   5         94.81         92.69         6.99 o
  10  -1   5         88.14         85.16         8.14 o
  11  -1   5          3.00          0.00         4.07 o
  12  -1   5         25.75         33.01         6.56 o
 -11   0   5          9.02         11.52         5.53 o
 -10   0   5          0.71          4.32         6.48 o
  -9   0   5         34.41         33.48         4.84 o
  -8   0   5        214.42        243.77         7.72 o
  -7   0   5        137.08        155.42         5.76 o
  -6   0   5         99.17         91.73         4.23 o
  -5   0   5        660.04        687.23        13.52 o
  -4   0   5         13.23         12.73         1.37 o
  -3   0   5         42.25         54.27         3.64 o
  -2   0   5         51.44         69.48         2.42 o
  -1   0   5        202.22        181.16         4.33 o
   0   0   5         81.48         69.35         2.04 o
   1   0   5        800.62        753.75        10.24 o
   2   0   5         36.35         31.05         1.11 o
   3   0   5         26.19         24.11         2.12 o
   4   0   5        123.08        111.07         3.32 o
   5   0   5          3.34          5.76         1.18 o
   6   0   5         45.76         56.91         2.82 o
   7   0   5         33.55         29.39         2.44 o
   8   0   5          0.05         -0.48         1.88 o
   9   0   5       1297.47       1183.96        30.47 o
  10   0   5         56.69         45.24         4.66 o
  11   0   5          3.60         -0.72         5.04 o
  12   0   5          0.29          0.72         5.09 o
 -11   1   5          5.80         12.24         5.09 o
 -10   1   5          2.41          9.28         4.50 o
  -9   1   5         82.52         85.05         5.50 o
  -8   1   5         55.99         54.89         3.91 o
  -7   1   5          0.86         -1.73         1.69 o
  -6   1   5        108.56        112.84         4.47 o
  -5   1   5         63.59         54.83         3.12 o
  -4   1   5        173.33        170.27         4.51 o
  -3   1   5       3360.60       3627.72        64.38 o
  -2   1   5         85.43         99.08         2.60 o
  -1   1   5       3396.51       3622.53        56.45 o
   0   1   5       2253.86       2343.44        32.83 o
   1   1   5       3394.01       3168.82        41.59 o
   2   1   5         61.44         41.69         1.21 o
   3   1   5        362.41        297.56         5.11 o
   4   1   5        458.63        476.60         8.61 o
   5   1   5          2.24          2.70         0.83 o
   6   1   5        399.38        368.77         7.97 o
   7   1   5         85.49         69.35         2.98 o
   8   1   5        124.15        119.46         4.83 o
   9   1   5        275.56        283.73         9.97 o
  10   1   5         24.02         12.96         3.54 o
  11   1   5          1.11          1.44         4.07 o
  12   1   5          2.71          8.80         4.50 o
  13   1   5          0.04          2.88         4.50 o
 -10   2   5          1.28          1.28         4.50 o
  -9   2   5         57.54         62.21         4.47 o
  -8   2   5         33.10         32.50         3.49 o
  -7   2   5        130.72        133.34         5.45 o
  -6   2   5         20.61         17.06         2.29 o
  -5   2   5         86.57         89.39         4.78 o
  -4   2   5          7.01          7.46         1.61 o
  -3   2   5         55.89         64.67         2.40 o
  -2   2   5          0.22         -0.48         0.59 o
  -1   2   5        340.94        348.22         6.62 o
   0   2   5          9.31          9.44         0.58 o
   1   2   5       1387.84       1318.24        18.45 o
   2   2   5          1.43          2.08         0.48 o
   3   2   5         88.56         63.65         1.76 o
   4   2   5         16.06         15.14         1.02 o
   5   2   5          5.52          7.92         0.91 o
   6   2   5        373.47        336.34         6.99 o
   7   2   5        367.29        319.58         8.25 o
   8   2   5        238.44        227.90         6.81 o
   9   2   5         30.95         27.10         3.32 o
  10   2   5        102.10         82.81         5.82 o
  11   2   5         72.72         55.60         5.22 o
  12   2   5         23.67         24.47         5.09 o
  13   2   5         11.91         16.56         5.09 o
 -10   3   5          0.09         11.78         5.53 o
  -9   3   5         61.36         49.79         6.56 o
  -8   3   5          8.20          6.98         2.63 o
  -7   3   5         51.63         50.41         3.62 o
  -6   3   5        101.51        103.00         4.99 o
  -5   3   5         51.63         57.58         2.78 o
  -4   3   5         13.84         13.43         1.30 o
  -3   3   5        217.34        240.15         4.56 o
  -2   3   5        969.55       1108.55        22.89 o
  -1   3   5        214.96        222.38         5.98 o
   0   3   5         14.07         18.22         1.00 o
   1   3   5        297.80        299.88         9.18 o
   2   3   5        778.80        745.66        17.56 o
   3   3   5        195.68        181.24         3.39 o
   4   3   5       1502.23       1366.80        22.21 o
   5   3   5       1062.90       1041.23        18.28 o
   6   3   5         89.29         85.41         2.74 o
   7   3   5        119.01         85.33         3.33 o
   8   3   5         73.17         71.84         3.13 o
   9   3   5        251.75        216.68         7.60 o
  10   3   5         82.93         76.24         4.78 o
  11   3   5          2.84          2.50         3.02 o
  12   3   5         35.74         38.81         9.49 o
  13   3   5          3.25          2.16         5.94 o
  -9   4   5          0.64          2.27         3.11 o
  -8   4   5          1.80          5.18         2.96 o
  -7   4   5         28.33         27.07         3.54 o
  -6   4   5         40.86         36.94         2.86 o
  -5   4   5        114.86        120.78         3.73 o
  -4   4   5        104.82        118.64         4.99 o
  -3   4   5        186.86        196.83         5.00 o
  -2   4   5        153.40        167.65         3.97 o
  -1   4   5         91.69         95.21         2.58 o
   0   4   5         31.54         29.81         1.66 o
   1   4   5       1135.11       1095.40        28.54 o
   2   4   5         46.27         43.19         4.07 o
   3   4   5         73.77         67.33         3.29 o
   4   4   5        113.19         96.34         2.72 o
   5   4   5        608.35        616.56        10.72 o
   6   4   5        399.16        393.52         8.55 o
   7   4   5          1.03          2.35         1.24 o
   8   4   5        240.13        233.46         6.26 o
   9   4   5         25.16         25.74         3.32 o
  10   4   5        318.33        273.57         8.83 o
  11   4   5         16.05         13.75         3.02 o
  12   4   5          0.04          3.64         3.94 o
  13   4   5          9.80          1.62         7.42 o
  14   4   5         36.15         44.37         6.56 o
  -8   5   5          2.90          2.88         3.46 o
  -7   5   5         84.97         89.55         5.82 o
  -6   5   5          0.02          1.05         2.70 o
  -5   5   5         63.27         67.69         7.12 o
  -4   5   5        157.59        175.68         6.65 o
  -3   5   5         67.85         77.53         3.60 o
  -2   5   5        117.33        125.05         3.56 o
  -1   5   5         29.17         28.05         1.37 o
   0   5   5         63.24         49.20         2.49 o
   2   5   5       1163.87       1122.92        64.78 o
   3   5   5         43.35         43.19         5.76 o
   4   5   5        284.29        291.79         8.98 o
   5   5   5       1017.93        943.17        18.43 o
   6   5   5        166.99        117.12         3.16 o
   7   5   5        147.98        116.22         5.04 o
   8   5   5        370.75        335.82         9.35 o
   9   5   5         15.99         17.01         2.74 o
  10   5   5         14.68         20.90         3.18 o
  11   5   5          0.30         -1.31         2.53 o
  12   5   5        123.59        115.05         6.22 o
  13   5   5         21.41         27.26         6.47 o
  14   5   5          3.00          4.48         4.50 o
  -8   6   5         18.95         26.65         5.09 o
  -7   6   5          1.21          1.65         3.46 o
  -6   6   5         27.28         40.36         5.09 o
  -5   6   5          0.50          1.44         2.49 o
  -4   6   5         19.48         18.42         2.96 o
  -3   6   5         66.16         73.78         4.16 o
  -2   6   5        773.89        850.21        16.10 o
  -1   6   5          3.43          3.20         0.74 o
   0   6   5          2.84          2.47         1.25 o
   2   6   5        332.79        326.80        23.03 o
   3   6   5          7.73          5.76         2.40 o
   4   6   5       1276.05       1277.00        59.03 o
   5   6   5         20.90         22.88         1.69 o
   6   6   5         36.14         36.40         2.55 o
   7   6   5          2.96          4.15         1.23 o
   8   6   5        566.79        529.75        10.58 o
   9   6   5        224.09        227.81        10.08 o
  10   6   5         67.21         59.92         4.23 o
  11   6   5         10.46         12.14         2.74 o
  12   6   5          0.31          4.39         3.02 o
  13   6   5          0.67          9.88         4.80 o
  14   6   5          1.23         -7.72         8.64 o
  -7   7   5          6.15         12.96         4.07 o
  -6   7   5          1.59          1.03         3.46 o
  -5   7   5          5.25          3.70         4.32 o
  -4   7   5         25.21         24.56         4.07 o
  -3   7   5         44.12         42.15         3.64 o
  -2   7   5         68.05         68.33         3.81 o
  -1   7   5         31.47         30.97         1.60 o
   0   7   5         66.13         56.67         2.70 o
   2   7   5          6.73          7.20         4.32 o
   3   7   5        354.49        331.12        13.05 o
   4   7   5          0.34         -0.86         2.40 o
   5   7   5          6.90          2.88         3.60 o
   6   7   5         97.08         88.41         2.89 o
   7   7   5        287.16        278.43         7.42 o
   8   7   5        256.01        239.19         5.71 o
   9   7   5          5.20         12.96         5.76 o
  10   7   5         71.29         79.86         4.76 o
  11   7   5         17.70         18.09         3.12 o
  12   7   5          2.37          6.38         3.93 o
  13   7   5        109.59        120.36        10.03 o
  14   7   5          1.72         -2.30         6.48 o
  -6   8   5          2.84          1.44         3.46 o
  -5   8   5         39.02         46.25         5.09 o
  -4   8   5          7.76         13.10         3.60 o
  -3   8   5          0.52         -3.74         4.32 o
  -2   8   5        177.88        195.96         8.61 o
  -1   8   5          1.35          1.44         1.66 o
   0   8   5          0.27          0.00         0.87 o
   2   8   5          4.49          9.12         2.88 o
   3   8   5          0.91          1.44         3.60 o
   4   8   5        173.12        181.89         9.31 o
   5   8   5         49.68         41.13         4.50 o
   6   8   5        682.31        629.84        17.68 o
   7   8   5         20.21         23.91         3.74 o
   8   8   5         73.14         81.56         8.01 o
   9   8   5        170.73        172.93         6.40 o
  10   8   5         77.50         70.90         7.89 o
  11   8   5        128.25        123.52         9.77 o
  12   8   5         13.41         17.32         3.99 o
  13   8   5         12.29          7.77        10.08 o
  14   8   5          0.16         -4.19         5.76 o
  -5   9   5          0.00          0.21         6.48 o
  -4   9   5          1.98          0.62         3.46 o
  -3   9   5         76.19         75.75         6.11 o
  -2   9   5         60.77         60.50         5.09 o
  -1   9   5         48.95         42.83         3.99 o
   0   9   5         94.77         88.82         5.09 o
   1   9   5         14.46         18.82         2.40 o
   2   9   5        104.67         92.50         6.29 o
   3   9   5         22.46         24.11         3.70 o
   4   9   5         10.88         10.28         3.60 o
   5   9   5         36.87         52.00         5.53 o
   6   9   5          5.36          5.76         5.76 o
   7   9   5          4.02         -2.88         4.07 o
   8   9   5          0.11          2.20         3.53 o
   9   9   5         51.21         42.54         3.99 o
  10   9   5          0.78          1.33         2.21 o
  11   9   5        120.01        134.77         9.37 o
  12   9   5          4.16         18.84         3.99 o
  13   9   5         60.47         89.16        24.47 o
  14   9   5          0.87         -6.91        12.24 o
  -4  10   5          5.44          7.20         5.76 o
  -3  10   5          0.03          3.91         3.46 o
  -2  10   5          4.29          5.14         3.46 o
  -1  10   5         83.39         88.01        12.24 o
   0  10   5         31.83         31.67         4.32 o
   1  10   5         10.07         11.52         2.88 o
   2  10   5          2.92          9.86         3.60 o
   3  10   5        682.88        665.10        25.03 o
   4  10   5        276.98        264.27        21.59 o
   5  10   5          5.97          2.88         4.32 o
   6  10   5         37.99         32.61         4.79 o
   7  10   5        114.55        107.98         8.14 o
   8  10   5         92.31         89.59         5.34 o
   9  10   5         12.52         17.20         3.11 o
  10  10   5          1.03          3.83         3.11 o
  11  10   5          7.33          4.93         3.11 o
  12  10   5         26.47         22.79         4.39 o
  13  10   5         46.21         77.74        10.08 o
  -3  11   5          0.19         -1.03         3.46 o
  -2  11   5          9.93         10.08         5.76 o
  -1  11   5          4.00          5.76         4.32 o
   0  11   5         83.14         71.98         7.20 o
   1  11   5          1.03          1.44         2.88 o
   2  11   5          2.31         -4.01         2.67 o
   3  11   5          0.43          1.44         7.20 o
   4  11   5         38.73         49.32        12.24 o
   5  11   5          0.20          0.18         7.92 o
   6  11   5         61.84         56.22         6.46 o
   7  11   5          2.66          2.66         2.21 o
   8  11   5          8.87          4.32         2.38 o
   9  11   5          1.30          5.44         4.50 o
  10  11   5         67.92         75.09         5.22 o
  11  11   5         10.90         12.96         3.68 o
  12  11   5         14.36         15.93        10.08 o
  13  11   5         31.08         44.22         7.19 o
  -1  12   5         55.27         66.22         8.64 o
   0  12   5          2.81          0.00         2.88 o
   1  12   5          0.37          1.44         4.32 o
   2  12   5         13.90         15.84         4.32 o
   3  12   5         69.23         62.09         5.26 o
   4  12   5          0.04          0.41         2.67 o
   5  12   5        170.35        169.88        20.15 o
   6  12   5         61.02         57.89         4.42 o
   7  12   5          5.60          5.83         2.73 o
   8  12   5         36.17         32.63         5.53 o
   9  12   5         99.76        117.25        10.80 o
  10  12   5         63.13         62.92        14.40 o
  11  12   5         45.20         47.51        11.52 o
  12  12   5          1.35          5.76         7.92 o
   1  13   5         19.10         14.40         4.32 o
   2  13   5         57.65         53.27         5.76 o
   3  13   5          7.28         10.82         5.76 o
   4  13   5          2.47          4.32         3.86 o
   5  13   5          1.76          6.24         3.86 o
   6  13   5          7.31         10.08         8.64 o
   7  13   5         36.90         48.95        11.52 o
   8  13   5         51.50         33.11        11.52 o
   9  13   5         15.49         12.96         8.64 o
  10  13   5          4.05          2.88         8.64 o
  11  13   5          2.23          1.44         8.64 o
   3  14   5         73.54         69.10         7.20 o
   4  14   5          9.35          5.76         4.32 o
   5  14   5         66.92         58.16         7.20 o
   6  14   5          1.21         -0.96         3.86 o
   7  14   5         36.00         37.43        11.52 o
   8  14   5         34.83         37.43        11.52 o
   9  14   5          1.67          0.00         8.64 o
  -6 -11   6         16.16         10.53         4.54 o
  -5 -11   6          2.47          3.39         4.39 o
  -4 -11   6          1.82          3.05         4.39 o
  -3 -11   6          2.22         -1.48         3.99 o
  -2 -11   6         39.34         37.28         5.22 o
  -1 -11   6          4.05          2.72         3.99 o
   0 -11   6          0.04         -1.56         4.04 o
  -8 -10   6          5.29          5.88         5.86 o
  -7 -10   6          2.93          0.00         5.86 o
  -6 -10   6        110.91        108.34         7.56 o
  -5 -10   6          1.81         -1.22         3.81 o
  -4 -10   6         47.12         35.66         5.22 o
  -3 -10   6         16.00         13.00         3.99 o
  -2 -10   6          5.32          2.21         3.81 o
  -1 -10   6          9.30         14.75         3.99 o
   0 -10   6          5.66          5.37         3.29 o
   1 -10   6          0.79         -1.71         6.51 o
   2 -10   6          2.11          7.38         4.33 o
  -9  -9   6          3.47          1.92         5.86 o
  -8  -9   6         27.76         25.28         5.86 o
  -7  -9   6         11.72         12.56         5.53 o
  -6  -9   6         21.43         14.78         4.54 o
  -5  -9   6         42.82         39.27         3.65 o
  -4  -9   6         21.08         17.11         2.98 o
  -3  -9   6          3.60          2.40         2.98 o
  -2  -9   6         33.78         36.44         3.39 o
  -1  -9   6         24.77         13.75         2.85 o
   0  -9   6          2.96          4.02         2.53 o
   1  -9   6          2.49          5.14         3.40 o
   2  -9   6         27.02         29.21         4.66 o
   3  -9   6         18.35         21.23         5.76 o
   4  -9   6         38.30         40.14         6.56 o
 -10  -8   6          0.45         -4.25         4.11 o
  -9  -8   6          3.88          5.72         4.11 o
  -8  -8   6          2.34          2.22         4.11 o
  -7  -8   6         74.37         74.31         6.71 o
  -6  -8   6         34.01         36.78         4.10 o
  -5  -8   6         15.65         14.03         3.28 o
  -4  -8   6         44.35         51.36         3.65 o
  -3  -8   6        106.40        104.40         5.03 o
  -2  -8   6         56.50         55.99         3.59 o
  -1  -8   6          1.49         -1.59         2.18 o
   0  -8   6          0.00          0.61         2.18 o
   1  -8   6         38.99         38.82         3.51 o
   2  -8   6        210.87        207.06         6.97 o
   3  -8   6          8.37          3.60         3.54 o
   4  -8   6         19.06         17.82         4.20 o
   5  -8   6         11.00         16.62         5.53 o
 -10  -7   6          3.19          8.20         4.19 o
  -9  -7   6          9.41          9.77         4.11 o
  -8  -7   6          0.02         -4.81         3.21 o
  -7  -7   6         15.31         11.77         4.16 o
  -6  -7   6         11.26         11.16         2.80 o
  -5  -7   6        173.71        184.66         6.97 o
  -4  -7   6         40.64         32.12         2.85 o
  -3  -7   6         54.37         53.66         3.44 o
  -2  -7   6         49.28         46.59         2.98 o
  -1  -7   6        211.57        201.33         6.40 o
   0  -7   6         12.51          9.32         2.95 o
   1  -7   6         55.20         47.39         4.45 o
   2  -7   6        231.60        212.03         8.02 o
   3  -7   6         10.88         10.52         2.78 o
   4  -7   6         41.86         31.71         3.74 o
   5  -7   6         11.08         13.57         3.54 o
   6  -7   6          0.41          0.49         2.86 o
   7  -7   6         10.18          7.20         8.64 o
 -11  -6   6          9.65          9.19         6.92 o
 -10  -6   6        123.78        134.91        10.08 o
  -9  -6   6         41.01         53.74         7.92 o
  -8  -6   6         40.43         35.58         3.91 o
  -7  -6   6         71.95         83.74         6.44 o
  -6  -6   6         94.43         95.01         5.14 o
  -5  -6   6          9.61         13.46         2.31 o
  -4  -6   6         56.08         62.65         4.39 o
  -3  -6   6          6.01          5.76         1.52 o
  -2  -6   6         30.50         35.97         2.23 o
  -1  -6   6        238.02        235.17         5.78 o
   0  -6   6         30.41         26.11         2.27 o
   1  -6   6          4.42          4.11         1.48 o
   2  -6   6         16.08         15.68         1.91 o
   3  -6   6        136.20        132.81         5.19 o
   4  -6   6         34.79         28.07         3.37 o
   5  -6   6        232.76        231.24         7.32 o
   6  -6   6          0.75         -3.95         2.63 o
   7  -6   6          2.77          3.54         3.81 o
   8  -6   6          2.53         -0.72         5.09 o
 -11  -5   6         40.35         42.97         6.84 o
 -10  -5   6         13.07          8.83         4.19 o
  -9  -5   6         52.36         47.54         7.46 o
  -8  -5   6          8.85         12.11         3.32 o
  -7  -5   6        188.90        193.87         7.28 o
  -6  -5   6          2.94          1.55         2.58 o
  -5  -5   6          2.86          0.39         1.65 o
  -4  -5   6        117.85        135.75         4.07 o
  -3  -5   6        120.38        107.57         3.60 o
  -2  -5   6         70.77         59.92         2.45 o
  -1  -5   6         93.36         99.05         3.13 o
   0  -5   6         44.35         39.96         2.47 o
   1  -5   6         70.37         75.03         2.95 o
   2  -5   6        228.78        230.35         5.74 o
   3  -5   6         30.86         23.35         1.99 o
   4  -5   6         29.81         35.34         2.51 o
   5  -5   6         33.07         29.14         3.05 o
   6  -5   6          0.55         -2.78         2.44 o
   7  -5   6        110.30        124.05         7.73 o
   8  -5   6          0.01         -4.32         4.50 o
   9  -5   6         63.68         81.43         8.61 o
 -11  -4   6          3.98          0.83         5.57 o
 -10  -4   6          6.75          3.60         3.78 o
  -9  -4   6          0.00         -1.62         3.68 o
  -8  -4   6         13.69         18.07         2.98 o
  -7  -4   6          7.96          5.87         2.58 o
  -6  -4   6         29.88         22.74         2.84 o
  -5  -4   6          4.10          2.27         1.43 o
  -4  -4   6         69.01         72.50         3.16 o
  -3  -4   6         60.47         58.07         2.65 o
  -2  -4   6          5.81          5.72         1.21 o
  -1  -4   6          5.29          3.64         1.19 o
   0  -4   6          0.00          1.66         1.13 o
   1  -4   6        280.32        276.87         6.23 o
   2  -4   6         51.25         45.87         2.90 o
   3  -4   6        410.83        437.48         9.26 o
   4  -4   6        621.68        627.42        10.94 o
   5  -4   6        506.34        461.81        14.36 o
   6  -4   6        370.76        361.08        11.94 o
   7  -4   6         47.87         49.17         5.82 o
   8  -4   6         27.97         28.09         6.11 o
   9  -4   6         17.26         18.93         7.92 o
  10  -4   6          5.37         -3.60         5.09 o
 -11  -3   6          0.00          2.98         4.11 o
 -10  -3   6          9.01          7.84         3.88 o
  -9  -3   6        109.67        129.14         8.61 o
  -8  -3   6         15.62         16.75         3.16 o
  -7  -3   6        230.96        240.89         7.96 o
  -6  -3   6         31.56         31.90         4.20 o
  -5  -3   6        111.82        113.58         3.80 o
  -4  -3   6          0.66          1.92         1.27 o
  -3  -3   6          2.27          0.39         1.26 o
  -2  -3   6         83.62         87.30         3.33 o
  -1  -3   6         14.98         20.29         1.43 o
   0  -3   6        817.63        822.64        13.86 o
   1  -3   6       1921.05       1944.10        31.05 o
   2  -3   6         82.27         93.15         3.36 o
   3  -3   6          0.04         -1.63         1.09 o
   4  -3   6          2.52          4.22         1.48 o
   5  -3   6        758.72        755.48        14.16 o
   6  -3   6         93.49         79.54         4.23 o
   7  -3   6         90.51         97.09         4.96 o
   8  -3   6         19.43         16.56         5.09 o
   9  -3   6         15.92         22.77         5.53 o
  10  -3   6          9.94         20.15         6.11 o
 -11  -2   6          1.80         -2.38         4.19 o
 -10  -2   6          0.21         -1.76         4.68 o
  -9  -2   6          3.32          2.26         3.46 o
  -8  -2   6        112.44        124.65         6.55 o
  -7  -2   6         13.99          9.21         2.29 o
  -6  -2   6          3.73          6.18         1.82 o
  -5  -2   6        187.54        201.15         5.64 o
  -4  -2   6         60.29         50.38         2.47 o
  -3  -2   6        101.09         98.89         3.22 o
  -2  -2   6        105.87        104.08         3.10 o
  -1  -2   6         23.15         20.80         1.32 o
   0  -2   6       1317.94       1300.81        20.82 o
   1  -2   6         52.60         57.13         2.08 o
   2  -2   6         49.37         48.50         1.94 o
   3  -2   6        226.01        240.89         4.85 o
   4  -2   6         77.64         69.92         3.05 o
   5  -2   6       1423.88       1375.97        23.70 o
   6  -2   6         86.29         77.36         4.23 o
   7  -2   6         38.89         41.83         3.49 o
   8  -2   6        243.40        255.76         8.20 o
   9  -2   6          6.25          3.84         3.32 o
  10  -2   6         88.35         95.53         8.61 o
  11  -2   6          4.49          8.64         5.09 o
 -11  -1   6          1.64          0.32         4.50 o
 -10  -1   6         46.19         48.65         6.56 o
  -9  -1   6         43.95         42.17         4.39 o
  -8  -1   6          4.41          0.00         2.49 o
  -7  -1   6         98.84         91.32         4.47 o
  -6  -1   6         47.42         49.83         3.18 o
  -5  -1   6        266.38        267.22         7.36 o
  -4  -1   6        146.43        154.79         4.51 o
  -3  -1   6         40.31         44.82         2.13 o
  -2  -1   6        418.57        402.54         7.96 o
  -1  -1   6          2.39          1.75         0.94 o
   0  -1   6          0.79          3.78         0.91 o
   1  -1   6       1034.20       1037.85        16.79 o
   2  -1   6       1188.14       1174.89        18.24 o
   3  -1   6        747.55        679.79        11.18 o
   4  -1   6        115.52        108.60         3.10 o
   5  -1   6        349.55        356.63         7.42 o
   6  -1   6        360.20        332.16         8.80 o
   7  -1   6        120.14        112.33         4.96 o
   8  -1   6        429.87        425.51        15.38 o
   9  -1   6         33.06         26.46         3.86 o
  10  -1   6         27.97         23.35         4.39 o
  11  -1   6         10.25          7.20         5.09 o
  12  -1   6          1.74          0.00         5.09 o
 -11   0   6          5.79          5.04         5.09 o
 -10   0   6          0.18         -2.16         4.07 o
  -9   0   6          3.67          4.80         3.32 o
  -8   0   6          1.31         -0.38         2.29 o
  -7   0   6         84.58         85.45         4.47 o
  -6   0   6         39.17         40.04         3.02 o
  -5   0   6          6.56          5.37         1.55 o
  -4   0   6         26.43         29.84         1.93 o
  -3   0   6         60.09         64.54         3.19 o
  -2   0   6         94.08         90.68         2.91 o
  -1   0   6        398.02        424.94         7.96 o
   0   0   6        136.02        134.50         2.92 o
   1   0   6        234.04        238.45         4.02 o
   2   0   6          2.99          4.15         0.70 o
   3   0   6        256.86        277.60         4.69 o
   4   0   6         34.29         29.89         2.16 o
   5   0   6        200.92        222.27         4.94 o
   6   0   6         40.13         41.53         2.42 o
   7   0   6         57.13         63.59         3.74 o
   8   0   6         10.08          7.45         1.97 o
   9   0   6        312.26        302.47        11.50 o
  10   0   6         61.94         49.84         5.22 o
  11   0   6         24.95         31.19         8.64 o
  12   0   6          4.64          7.20         5.09 o
 -10   1   6          1.76          2.72         4.50 o
  -9   1   6         12.32         15.06         4.23 o
  -8   1   6         12.13         12.12         3.02 o
  -7   1   6         38.49         38.89         3.18 o
  -6   1   6         15.93         15.76         2.29 o
  -5   1   6        119.68        131.18         5.61 o
  -4   1   6        273.23        292.37         6.55 o
  -3   1   6       1901.96       2001.22        36.18 o
  -2   1   6        697.25        688.69        13.25 o
  -1   1   6       1692.01       1734.98        26.50 o
   0   1   6        728.34        704.65        11.18 o
   1   1   6        104.22         83.79         2.08 o
   2   1   6       1833.60       1779.80        25.26 o
   3   1   6        827.04        786.07        11.71 o
   4   1   6       3333.65       3206.33        52.01 o
   5   1   6        400.57        359.56         7.05 o
   6   1   6         12.20         21.99         2.78 o
   7   1   6        174.32        164.88        11.43 o
   8   1   6        242.50        238.85         7.20 o
   9   1   6          3.31         11.72         3.54 o
  10   1   6         85.74         76.86         5.82 o
  11   1   6         25.58         20.51         4.16 o
  12   1   6          0.53         -0.72         4.07 o
  13   1   6          0.17          2.88         7.20 o
 -10   2   6          8.59          0.00         6.48 o
  -9   2   6         54.59         41.22         4.66 o
  -8   2   6         82.32         89.04         4.96 o
  -7   2   6         55.88         55.06         3.74 o
  -6   2   6         21.75         18.77         2.44 o
  -5   2   6        150.59        162.63         5.19 o
  -4   2   6          0.45          0.58         1.29 o
  -3   2   6        127.15        132.82         3.70 o
  -2   2   6        191.16        213.08         5.04 o
  -1   2   6         16.29         13.99         0.91 o
   0   2   6        379.07        406.37         6.60 o
   1   2   6        159.90        132.15         2.72 o
   2   2   6          8.52          9.19         0.94 o
   3   2   6         27.12         33.12         1.38 o
   4   2   6        383.78        349.21         5.99 o
   5   2   6       3440.47       3398.11        51.35 o
   6   2   6         37.47         40.37         1.75 o
   7   2   6         85.77         77.71         3.44 o
   8   2   6         23.97         21.34         2.44 o
   9   2   6         51.75         43.70         4.16 o
  10   2   6        166.02        146.59         7.48 o
  11   2   6          1.61          1.92         3.32 o
  12   2   6          0.33          3.84         3.32 o
  13   2   6          0.30         10.08         5.09 o
  -9   3   6         39.18         43.19         5.22 o
  -8   3   6         36.69         33.78         5.59 o
  -7   3   6         29.44         26.18         3.18 o
  -6   3   6          0.42         -2.59         1.87 o
  -5   3   6          1.24          2.16         1.37 o
  -4   3   6          2.95          5.35         1.37 o
  -3   3   6         74.03         72.98         2.15 o
  -2   3   6          9.41          9.25         1.29 o
  -1   3   6        343.40        354.82         7.08 o
   0   3   6        525.77        565.24        16.50 o
   1   3   6       1404.14       1390.07        24.07 o
   2   3   6        558.73        526.02         8.46 o
   3   3   6         59.19         59.41         1.69 o
   4   3   6        893.16        847.58        14.65 o
   5   3   6        300.16        340.71         7.50 o
   6   3   6        367.04        309.60         5.93 o
   7   3   6        530.79        507.12        10.30 o
   8   3   6        181.99        148.61         4.21 o
   9   3   6         14.73         10.19         2.63 o
  10   3   6         98.44         80.81         5.04 o
  11   3   6        236.58        214.42         7.99 o
  12   3   6         35.51         44.22         7.27 o
  13   3   6         14.01         18.00         5.09 o
  -9   4   6          0.37         -0.62         3.46 o
  -8   4   6         14.85         15.42         3.54 o
  -7   4   6         54.56         56.61         4.99 o
  -6   4   6         41.76         41.12         3.81 o
  -5   4   6         66.49         66.83         3.49 o
  -4   4   6        551.75        577.31        15.22 o
  -3   4   6          7.00          9.16         1.55 o
  -2   4   6        246.16        251.82         5.79 o
  -1   4   6        237.52        245.17         5.26 o
   0   4   6          7.97          5.76         0.86 o
   1   4   6       1374.76       1461.37        32.52 o
   2   4   6         97.72         97.86         3.32 o
   3   4   6        892.65        787.38        15.82 o
   4   4   6         85.42         78.13         2.73 o
   5   4   6         62.24         48.83         1.81 o
   6   4   6          0.05          1.85         0.96 o
   7   4   6         34.78         29.23         2.02 o
   8   4   6         33.66         28.94         2.40 o
   9   4   6        223.02        193.38         6.86 o
  10   4   6          8.82          5.76         3.74 o
  11   4   6         31.13         24.05         3.74 o
  12   4   6          4.66          3.53         3.12 o
  13   4   6          0.34          2.88         4.07 o
  14   4   6          8.34          5.76         4.50 o
  -8   5   6         14.64         12.00         4.50 o
  -7   5   6          4.02          5.76         3.46 o
  -6   5   6         13.74         17.61         3.32 o
  -5   5   6         35.91         36.55         3.54 o
  -4   5   6        111.92        104.67         4.99 o
  -3   5   6        541.96        585.15        11.71 o
  -2   5   6         43.58         39.06         2.14 o
  -1   5   6        416.89        445.88         8.74 o
   0   5   6        159.85        166.60         4.99 o
   1   5   6        596.14        603.21        24.47 o
   3   5   6        773.69        847.95        48.95 o
   4   5   6        713.36        674.18        13.75 o
   5   5   6         45.33         43.30         2.19 o
   6   5   6         10.23         11.10         1.23 o
   7   5   6        215.14        204.76         4.94 o
   8   5   6          8.82         12.62         2.16 o
   9   5   6        467.94        468.26        13.09 o
  10   5   6        672.75        625.96        15.89 o
  11   5   6          5.46          8.88         3.18 o
  12   5   6         35.77         30.30         4.38 o
  13   5   6          9.19         13.40         4.86 o
  14   5   6        123.89        134.64        10.18 o
  -8   6   6          2.22          0.82         5.76 o
  -7   6   6         29.52         27.12         5.09 o
  -6   6   6          1.45          7.20         3.05 o
  -5   6   6        208.07        213.92        10.08 o
  -4   6   6        204.29        206.55         7.48 o
  -3   6   6        423.77        432.37        13.80 o
  -2   6   6         96.03         91.52         3.32 o
  -1   6   6        247.96        265.88         5.79 o
   0   6   6          7.63          7.44         2.08 o
   3   6   6         63.26         83.50        10.08 o
   4   6   6          4.04          5.18         2.40 o
   5   6   6         39.98         27.67         2.11 o
   6   6   6        988.67        913.16        18.06 o
   7   6   6        241.86        193.39         4.83 o
   8   6   6         36.37         47.86         5.19 o
   9   6   6        385.56        370.06        10.35 o
  10   6   6        494.55        456.80        12.37 o
  11   6   6         67.54         72.84         5.82 o
  12   6   6         44.31         44.15         4.99 o
  13   6   6          0.08         -4.99         3.32 o
  14   6   6          1.09          1.44         5.76 o
  -7   7   6         12.18         11.52         4.50 o
  -6   7   6         29.98         33.41         4.50 o
  -5   7   6        111.57        132.70         8.14 o
  -4   7   6        155.52        149.38         9.36 o
  -3   7   6         43.41         48.79         4.50 o
  -2   7   6        635.22        646.93        14.40 o
  -1   7   6         58.75         57.15         2.40 o
   0   7   6          9.22          7.37         2.24 o
   2   7   6        288.32        310.96        23.03 o
   3   7   6        745.68        793.24        47.51 o
   4   7   6         42.33         34.05         3.46 o
   5   7   6        147.98        134.26         7.95 o
   6   7   6          7.26          6.77         1.19 o
   7   7   6        180.33        169.66         7.62 o
   8   7   6        886.36        872.09        16.01 o
   9   7   6        412.60        380.80        10.66 o
  10   7   6        219.19        193.52         7.06 o
  11   7   6          1.61          5.93         2.53 o
  12   7   6         49.79         56.68         5.30 o
  13   7   6          3.25         15.15         5.59 o
  14   7   6          0.45         -5.76         5.76 o
  -6   8   6          0.61          2.06         3.46 o
  -5   8   6          2.65          3.60         5.04 o
  -4   8   6         17.52         12.13         3.46 o
  -3   8   6          5.89          6.48         5.04 o
  -2   8   6        287.48        291.57        11.20 o
  -1   8   6         12.32         13.07         1.55 o
   0   8   6         28.03         26.23         2.88 o
   2   8   6        131.82        112.29        12.96 o
   3   8   6         54.49         57.77         4.79 o
   4   8   6        295.08        293.35        13.05 o
   5   8   6        139.93        144.44         8.26 o
   6   8   6          0.92          4.73         7.20 o
   7   8   6        909.97        827.12        16.57 o
   8   8   6          0.27         -0.66         1.46 o
   9   8   6        272.17        269.09        11.43 o
  10   8   6        110.17        115.49         6.71 o
  11   8   6          7.94         10.94         3.19 o
  12   8   6         22.52         12.82         4.10 o
  13   8   6         11.82          8.21         4.51 o
  14   8   6         24.16         21.59         7.20 o
  -5   9   6         54.79         61.64         7.20 o
  -4   9   6          0.86          0.82         3.46 o
  -3   9   6         29.92         40.81         7.92 o
  -2   9   6          7.69         12.55         3.46 o
  -1   9   6         11.94         10.08         3.05 o
   0   9   6        156.47        142.52         8.64 o
   1   9   6        139.10        155.32         9.36 o
   2   9   6        116.04         97.74        11.52 o
   3   9   6         11.48         17.26         3.70 o
   4   9   6        141.32        144.49        23.03 o
   5   9   6         58.27         60.78         5.86 o
   6   9   6       1537.12       1398.72        49.42 o
   7   9   6        145.69        133.85         6.33 o
   8   9   6         20.64         13.39         1.85 o
   9   9   6          0.06          0.78         2.21 o
  10   9   6          0.03          0.00         2.21 o
  11   9   6         71.48         72.66         7.29 o
  12   9   6          5.79         10.63         3.81 o
  13   9   6         22.37         23.97         4.87 o
  14   9   6          9.94         11.52         8.64 o
  -4  10   6          0.46          1.85         3.46 o
  -3  10   6          0.84          5.14         3.46 o
  -2  10   6        187.67        185.15         8.61 o
  -1  10   6          3.56          1.44         2.88 o
   0  10   6        164.78        159.80        10.08 o
   1  10   6         37.09         38.87         4.32 o
   2  10   6        335.87        321.04        17.28 o
   3  10   6        383.59        406.82        16.77 o
   4  10   6         60.10         54.12         6.10 o
   5  10   6          0.04          0.36         4.32 o
   6  10   6        662.12        649.60        25.54 o
   7  10   6        184.86        152.72         7.83 o
   8  10   6         48.88         48.38         5.56 o
   9  10   6         15.65         12.88         2.42 o
  10  10   6        180.54        194.11        14.87 o
  11  10   6        142.24        157.14        15.90 o
  12  10   6        114.47        144.80        11.34 o
  13  10   6          0.41          6.03         3.99 o
  -3  11   6          9.15          7.20         4.32 o
  -2  11   6        102.83        109.41        10.08 o
  -1  11   6         11.52         17.28         4.32 o
   0  11   6          5.23          1.44         2.88 o
   1  11   6          3.32          5.76         2.88 o
   3  11   6         82.80         70.54        12.96 o
   4  11   6         92.27         95.40         7.92 o
   5  11   6        135.75        124.67         8.50 o
   6  11   6         31.00         22.60         4.79 o
   7  11   6         31.83         35.79         5.53 o
   8  11   6         97.07        103.55         5.62 o
   9  11   6        197.17        219.93        12.45 o
  10  11   6          5.03          3.92         4.17 o
  11  11   6          6.23         10.63         3.40 o
  12  11   6          6.27          5.95         3.99 o
  13  11   6         33.92         60.29        10.80 o
  -1  12   6          4.01         15.84         4.32 o
   0  12   6          5.64          0.00         4.32 o
   1  12   6         45.03         40.31         5.76 o
   2  12   6         19.76         17.28         4.32 o
   3  12   6         59.63         48.95        11.52 o
   4  12   6          9.47         12.96         8.64 o
   5  12   6         64.13         76.30        12.96 o
   6  12   6         48.01         44.70         5.86 o
   7  12   6         14.82          7.73         2.42 o
   8  12   6         18.10         15.26         4.79 o
   9  12   6         29.65         50.05         6.56 o
  10  12   6          0.14          7.20         5.09 o
  11  12   6         47.18         73.55         9.36 o
  12  12   6         62.90         73.68         8.99 o
   1  13   6          3.81          2.88         4.32 o
   2  13   6          9.85         14.40         4.32 o
   3  13   6         54.49         48.95         5.76 o
   4  13   6         19.08         24.47        10.08 o
   5  13   6          0.02          8.64         8.64 o
   6  13   6        101.18        112.29        15.84 o
   7  13   6         41.62         33.11        10.08 o
   8  13   6          1.63          4.61         4.79 o
   9  13   6         17.44         16.20         5.86 o
  10  13   6         73.16         97.72        13.68 o
  11  13   6         65.42         67.66        14.40 o
   3  14   6         30.72         34.55         5.76 o
   4  14   6          2.78          4.32         3.86 o
   5  14   6          0.50          5.76         8.64 o
   6  14   6         10.44         17.28        10.08 o
   7  14   6          2.22          4.32         8.64 o
   8  14   6         21.43         21.59        10.08 o
   9  14   6         40.87         33.11        11.52 o
  -4 -11   7         21.04         26.25         5.50 o
  -3 -11   7          9.64         15.22         4.85 o
  -2 -11   7          0.16         -2.26         3.40 o
  -7 -10   7         23.04         25.26         5.40 o
  -6 -10   7          0.92         -0.12         3.99 o
  -5 -10   7          0.05         -2.61         3.99 o
  -4 -10   7          0.57         -0.35         3.99 o
  -3 -10   7         13.79         12.11         4.39 o
  -2 -10   7         12.73         12.96         4.66 o
  -1 -10   7          2.24          5.53         3.99 o
   0 -10   7          9.81         10.54         3.99 o
   1 -10   7          1.01         -2.06         3.99 o
  -8  -9   7         22.57         28.42        10.80 o
  -7  -9   7         26.24         30.41         6.91 o
  -6  -9   7          2.96          0.39         3.10 o
  -5  -9   7          2.79         -2.05         3.02 o
  -4  -9   7          9.18          8.43         3.49 o
  -3  -9   7         26.49         19.85         3.74 o
  -2  -9   7          1.09         -2.42         2.86 o
  -1  -9   7         14.80         12.99         3.49 o
   0  -9   7         27.36         26.86         4.33 o
   1  -9   7          2.64          6.09         3.81 o
   2  -9   7          2.14         -1.26         5.47 o
   3  -9   7          0.74          3.04         4.50 o
  -9  -8   7          4.78          1.59         4.71 o
  -8  -8   7         11.21         11.38         8.79 o
  -7  -8   7         11.25         13.61         7.20 o
  -6  -8   7         76.28         77.26         8.37 o
  -5  -8   7          0.01         -2.52         2.35 o
  -4  -8   7        462.88        555.85        13.19 o
  -3  -8   7          6.14          1.10         2.47 o
  -2  -8   7        147.14        140.94         5.85 o
  -1  -8   7         22.86         24.04         3.14 o
   0  -8   7          1.93          1.35         2.31 o
   1  -8   7        276.80        259.47         8.11 o
   2  -8   7         41.31         38.39         4.37 o
   3  -8   7          9.72         11.52         3.68 o
   4  -8   7          3.82          5.09         4.25 o
   5  -8   7          3.07          5.18         4.79 o
 -10  -7   7          0.74          4.02         4.54 o
  -9  -7   7          0.18          0.58         3.84 o
  -8  -7   7         42.12         38.58         5.70 o
  -7  -7   7         73.57         84.23         6.71 o
  -6  -7   7         12.94         15.39         3.28 o
  -5  -7   7         35.46         41.21         3.84 o
  -4  -7   7         19.53         19.58         2.85 o
  -3  -7   7         43.69         48.15         3.51 o
  -2  -7   7          4.28          2.56         2.13 o
  -1  -7   7          1.31         -1.52         2.13 o
   0  -7   7         12.32         12.34         2.38 o
   1  -7   7          0.51         -0.96         2.13 o
   2  -7   7         22.22         24.82         3.14 o
   3  -7   7         18.27         22.44         3.07 o
   4  -7   7          0.22         -1.81         3.11 o
   5  -7   7          7.92         10.44         3.68 o
   6  -7   7          4.90          7.20         5.09 o
 -10  -6   7          7.72          8.09         4.66 o
  -9  -6   7          0.83         -0.38         4.66 o
  -8  -6   7         37.18         33.05         4.98 o
  -7  -6   7          2.11         -1.80         2.80 o
  -6  -6   7          6.85          4.87         3.32 o
  -5  -6   7        186.01        198.28         7.22 o
  -4  -6   7        219.50        252.57         6.38 o
  -3  -6   7          0.03         -1.17         1.52 o
  -2  -6   7         12.81         14.13         1.99 o
  -1  -6   7         12.45         13.26         2.25 o
   0  -6   7         33.41         34.29         2.38 o
   1  -6   7         49.49         43.75         2.76 o
   2  -6   7          2.94          4.86         1.71 o
   3  -6   7          1.83          3.20         2.13 o
   4  -6   7         86.47         83.68         4.96 o
   5  -6   7         22.79         19.56         3.81 o
   6  -6   7          1.06         -0.16         3.18 o
   7  -6   7         29.11         26.61         4.99 o
   8  -6   7         30.30         35.50         5.82 o
 -10  -5   7          3.01         -4.04         4.11 o
  -9  -5   7         20.22         17.67         7.56 o
  -8  -5   7          9.77         10.79         4.11 o
  -7  -5   7         68.91         73.30         6.44 o
  -6  -5   7          4.33          5.40         2.80 o
  -5  -5   7         44.44         43.03         3.57 o
  -4  -5   7        248.53        277.55         9.55 o
  -3  -5   7         19.79         19.03         2.25 o
  -2  -5   7         45.55         49.57         2.57 o
  -1  -5   7         55.93         54.78         2.49 o
   0  -5   7        154.79        143.73         4.03 o
   1  -5   7          0.29         -0.19         1.38 o
   2  -5   7         10.95         11.86         1.91 o
   3  -5   7          8.52          7.32         1.83 o
   4  -5   7        260.88        278.89        11.52 o
   5  -5   7        223.44        212.65         9.40 o
   6  -5   7          6.68          7.20         3.02 o
   7  -5   7          0.02         -2.88         4.07 o
   8  -5   7          3.36          9.36         5.09 o
   9  -5   7          1.60          5.89         6.48 o
 -11  -4   7          5.82          2.40         4.66 o
 -10  -4   7          2.06         -5.04         3.78 o
  -9  -4   7          8.22          6.96         3.78 o
  -8  -4   7        324.76        358.38        21.06 o
  -7  -4   7        273.94        300.78         9.51 o
  -6  -4   7        155.27        156.38         6.52 o
  -5  -4   7          0.02          1.08         2.04 o
  -4  -4   7          5.88          5.21         1.72 o
  -3  -4   7          4.27          2.67         1.27 o
  -2  -4   7         18.42         17.79         2.19 o
  -1  -4   7        130.80        134.13         3.72 o
   0  -4   7        256.55        259.67         5.72 o
   1  -4   7        151.34        155.64         4.45 o
   2  -4   7        103.15        114.90         3.96 o
   3  -4   7        172.43        156.03         4.81 o
   4  -4   7          0.03          2.16         2.16 o
   5  -4   7         59.29         62.38         3.08 o
   6  -4   7         28.01         28.55         3.37 o
   7  -4   7         44.69         34.31         4.39 o
   8  -4   7          0.96         -1.44         4.07 o
   9  -4   7         16.65         21.05         6.48 o
 -11  -3   7         38.72         32.12         5.52 o
 -10  -3   7          1.17          0.24         3.78 o
  -9  -3   7         11.60          7.92         4.24 o
  -8  -3   7          7.68         10.47         3.10 o
  -7  -3   7          1.50         -0.82         2.40 o
  -6  -3   7         88.73         77.82         4.47 o
  -5  -3   7          9.70         10.88         2.09 o
  -4  -3   7         67.64         70.88         3.44 o
  -3  -3   7          1.82          0.88         1.33 o
  -2  -3   7        146.02        155.90         3.96 o
  -1  -3   7        179.85        199.23         4.58 o
   0  -3   7          5.57          5.84         1.25 o
   1  -3   7        589.18        592.51        10.67 o
   2  -3   7       1040.77       1075.87        19.55 o
   3  -3   7         15.78         19.12         1.91 o
   4  -3   7        263.72        252.77         8.05 o
   5  -3   7        270.51        262.21         6.33 o
   6  -3   7        137.00        126.63         5.39 o
   7  -3   7         20.97         29.93         3.49 o
   8  -3   7         71.08         72.48         7.58 o
   9  -3   7          1.59         -0.72         4.07 o
  10  -3   7          2.27         -0.72         5.09 o
 -10  -2   7         21.05         28.93         8.86 o
  -9  -2   7          1.01         -1.12         3.21 o
  -8  -2   7         65.35         64.63         4.76 o
  -7  -2   7          2.28         -0.48         2.09 o
  -6  -2   7         97.92        102.30         5.46 o
  -5  -2   7          0.38         -2.12         1.52 o
  -4  -2   7         11.56         11.59         1.82 o
  -3  -2   7         36.87         38.93         2.18 o
  -2  -2   7          6.49          5.76         1.15 o
  -1  -2   7        267.56        258.79         5.33 o
   0  -2   7       5749.05       5731.63        93.89 o
   1  -2   7          5.30         -3.50         2.34 o
   2  -2   7       1138.90       1108.46        17.50 o
   3  -2   7         21.36         17.10         1.63 o
   4  -2   7          0.02         -1.70         1.13 o
   5  -2   7          7.70          8.26         2.02 o
   6  -2   7         11.74          7.61         2.44 o
   7  -2   7        438.89        410.03        10.76 o
   8  -2   7         86.12         82.61         5.70 o
   9  -2   7          0.01          4.96         4.50 o
  10  -2   7         28.71         24.25         6.48 o
  11  -2   7         22.69         21.75         6.11 o
 -10  -1   7          0.03          1.28         4.50 o
  -9  -1   7         73.03         85.28         7.58 o
  -8  -1   7         64.32         62.13         5.22 o
  -7  -1   7         16.15         19.11         2.63 o
  -6  -1   7          6.36          2.88         1.88 o
  -5  -1   7          2.09          1.70         1.55 o
  -4  -1   7         38.29         33.00         2.44 o
  -3  -1   7        514.91        518.74        10.67 o
  -2  -1   7          7.34          8.25         1.71 o
  -1  -1   7       1404.93       1315.46        21.28 o
   0  -1   7       1442.82       1488.44        24.17 o
   1  -1   7       3476.14       3568.56        55.44 o
   2  -1   7         34.75         22.03         2.22 o
   3  -1   7          0.52         -1.15         0.77 o
   4  -1   7        242.42        243.03         5.09 o
   5  -1   7        467.69        469.55        10.69 o
   6  -1   7        206.94        207.91         6.64 o
   7  -1   7         31.36         27.69         3.02 o
   8  -1   7          1.68          0.72         2.96 o
   9  -1   7        275.72        276.51        13.21 o
  10  -1   7         11.25          9.86         3.81 o
  11  -1   7          0.31          1.28         4.50 o
  12  -1   7          0.00          2.49         5.53 o
 -10   0   7         12.39         15.71         5.53 o
  -9   0   7          8.59         11.20         4.50 o
  -8   0   7          0.90          1.44         2.29 o
  -7   0   7         71.58         64.07         4.16 o
  -6   0   7         50.45         55.52         3.74 o
  -5   0   7          2.34          0.92         1.55 o
  -4   0   7         70.46         77.20         3.74 o
  -3   0   7        307.23        334.69         7.32 o
  -2   0   7       3706.48       3797.34        61.80 o
  -1   0   7        310.25        308.60         6.35 o
   0   0   7         29.59         21.87         1.32 o
   1   0   7        364.02        351.20         6.03 o
   2   0   7          0.27         -0.90         0.60 o
   3   0   7        382.79        378.67         7.14 o
   4   0   7         62.63         62.11         2.42 o
   5   0   7        173.56        202.11         6.86 o
   6   0   7         11.04         10.53         1.73 o
   7   0   7        271.36        274.20        11.01 o
   8   0   7         99.75         88.04         6.50 o
   9   0   7         85.52         75.84         5.70 o
  10   0   7         78.28         82.64         6.06 o
  11   0   7          4.63          2.16         3.54 o
  12   0   7          9.80          7.20         8.64 o
 -10   1   7         11.75         13.98         9.36 o
  -9   1   7         20.30         23.72         4.39 o
  -8   1   7         12.50         14.42         3.02 o
  -7   1   7          9.44          6.72         2.29 o
  -6   1   7         73.14         80.13         5.82 o
  -5   1   7          9.50          5.24         1.55 o
  -4   1   7          7.68          9.14         2.29 o
  -3   1   7        589.95        577.34        11.59 o
  -2   1   7         18.64         17.91         1.73 o
  -1   1   7       7102.40       7477.13       118.41 o
   0   1   7         15.10         15.32         1.19 o
   1   1   7       1156.35       1183.45        17.24 o
   2   1   7         42.01         27.93         1.43 o
   3   1   7          4.61          4.41         0.83 o
   4   1   7       1593.95       1567.63        24.29 o
   5   1   7          3.01          2.59         1.29 o
   6   1   7        428.97        448.59         9.66 o
   7   1   7        476.30        461.45        10.32 o
   8   1   7        107.78        111.91         6.06 o
   9   1   7        465.78        440.34        13.56 o
  10   1   7          7.50          4.32         4.07 o
  11   1   7         41.08         30.67         4.39 o
  12   1   7         14.93         18.46         4.39 o
  13   1   7         11.37         10.80         6.48 o
  -9   2   7          1.01          0.96         4.50 o
  -8   2   7         57.93         52.43         4.10 o
  -7   2   7        114.04        115.13         5.36 o
  -6   2   7          4.86          3.36         2.29 o
  -5   2   7         52.34         58.69         3.18 o
  -4   2   7        102.43        116.45         4.32 o
  -3   2   7        153.55        164.67         4.35 o
  -2   2   7       1237.20       1241.15        20.86 o
  -1   2   7       1468.50       1443.81        22.15 o
   0   2   7          0.11          1.20         0.61 o
   1   2   7        473.88        452.28         9.33 o
   2   2   7          0.04          0.24         0.61 o
   3   2   7         33.05         36.32         1.48 o
   4   2   7       1494.78       1443.80        20.80 o
   5   2   7         28.53         17.49         1.37 o
   6   2   7        706.24        685.53        12.33 o
   7   2   7        126.55        119.99         3.79 o
   8   2   7        234.39        223.38         8.59 o
   9   2   7        158.29        130.62         6.33 o
  10   2   7         61.61         61.92         5.22 o
  11   2   7          0.38         -2.16         2.96 o
  12   2   7          1.81         -0.96         3.32 o
  13   2   7          0.27         -0.48         4.50 o
  -9   3   7          4.16          3.20         4.50 o
  -8   3   7         11.13         13.45         4.19 o
  -7   3   7          2.90          0.65         2.70 o
  -6   3   7          0.22         -1.44         1.69 o
  -5   3   7         33.90         35.69         2.31 o
  -4   3   7        860.11        918.17        17.63 o
  -3   3   7          1.51         -0.86         0.68 o
  -2   3   7         22.75         24.08         1.58 o
  -1   3   7         10.65          8.96         1.29 o
   0   3   7        697.85        778.17        14.75 o
   1   3   7          2.28          3.60         0.68 o
   2   3   7        304.22        256.90         4.58 o
   3   3   7         67.49         88.89         2.88 o
   4   3   7        170.62        192.33         4.06 o
   5   3   7          9.32         18.10         1.88 o
   6   3   7          0.13          2.55         2.85 o
   7   3   7         39.92         43.70         2.09 o
   8   3   7         21.47         14.54         2.16 o
   9   3   7         98.14         93.25         4.99 o
  10   3   7        634.50        590.88        15.49 o
  11   3   7         19.07         13.44         4.16 o
  12   3   7         37.16         42.85         4.99 o
  13   3   7         32.41         30.76         4.85 o
  -8   4   7          0.00          6.48         4.07 o
  -7   4   7         16.29         10.08         3.39 o
  -6   4   7         86.42         90.72         5.50 o
  -5   4   7          0.07         -2.02         2.88 o
  -4   4   7          2.57          1.80         2.12 o
  -3   4   7        142.36        144.21         4.83 o
  -2   4   7         70.78         72.43         2.67 o
  -1   4   7        112.63        115.49         3.32 o
   0   4   7         19.07         20.58         1.44 o
   1   4   7       1461.95       1503.02        26.78 o
   2   4   7       1995.14       1998.39        37.13 o
   3   4   7         26.27         30.92         1.37 o
   4   4   7        129.83        128.39         2.93 o
   5   4   7       1134.55       1102.93        18.09 o
   6   4   7       1166.02       1096.80        19.47 o
   7   4   7        102.94         90.10         3.44 o
   8   4   7        265.42        241.57         6.48 o
   9   4   7         49.77         49.60         3.60 o
  10   4   7         10.79          6.12         3.95 o
  11   4   7         34.55         31.90         3.74 o
  12   4   7         30.67         35.05         4.39 o
  13   4   7          1.71          3.65         3.81 o
  14   4   7          2.06          7.20         5.09 o
  -8   5   7          2.32          2.16         4.07 o
  -7   5   7          1.01         -0.62         3.46 o
  -6   5   7        302.32        322.50        17.31 o
  -5   5   7        109.84        109.45         5.82 o
  -4   5   7        144.70        137.70        12.78 o
  -3   5   7        230.35        232.79         7.48 o
  -2   5   7       1116.56       1202.63        22.27 o
  -1   5   7        362.96        346.08         7.08 o
   0   5   7        516.21        533.98        12.25 o
   1   5   7          0.03         -0.58         0.64 o
   2   5   7        871.53        981.84        38.87 o
   3   5   7        161.99        172.76         8.64 o
   4   5   7       1549.87       1494.72        29.51 o
   5   5   7        804.37        855.93        14.46 o
   6   5   7         18.39         13.11         1.19 o
   7   5   7        228.70        216.11         4.99 o
   8   5   7         27.26         27.12         2.49 o
   9   5   7        781.82        812.45        19.43 o
  10   5   7        128.23        132.56        13.26 o
  11   5   7        190.42        151.96         6.53 o
  12   5   7         49.73         55.94         4.47 o
  13   5   7          0.02          9.19         3.81 o
  14   5   7         19.00         38.41         6.68 o
  -7   6   7          0.00          0.41         3.46 o
  -6   6   7         13.04          5.76         5.04 o
  -5   6   7          9.71         10.08         4.32 o
  -4   6   7         67.19         66.81         4.39 o
  -3   6   7        143.30        140.70         5.82 o
  -2   6   7         27.85         26.34         2.29 o
  -1   6   7        180.93        169.06         4.35 o
   0   6   7          8.73          4.76         0.96 o
   1   6   7        163.23        190.03         8.64 o
   3   6   7        625.48        698.23        41.75 o
   4   6   7       1431.89       1407.97        79.18 o
   5   6   7        110.58         82.68         3.54 o
   6   6   7         76.99         72.90         3.55 o
   7   6   7         40.33         36.25         1.91 o
   8   6   7        694.65        649.60        12.42 o
   9   6   7        914.64        851.25        20.26 o
  10   6   7         46.41         63.14        12.85 o
  11   6   7         50.78         39.30         3.91 o
  12   6   7         12.18         11.66         3.32 o
  13   6   7          7.37          7.20         6.48 o
  14   6   7         34.43         35.83         6.56 o
  -6   7   7         16.83         10.69         3.46 o
  -5   7   7          0.24         -1.44         3.05 o
  -4   7   7         19.85         24.58         7.20 o
  -3   7   7         73.72         76.66        13.68 o
  -2   7   7        287.04        307.53        11.07 o
  -1   7   7        147.56        141.60         4.32 o
   0   7   7         67.03         75.18         2.96 o
   3   7   7         18.24         27.35         5.76 o
   4   7   7         30.79         27.35         5.76 o
   5   7   7        424.48        415.13        16.95 o
   6   7   7        269.09        219.36         7.68 o
   7   7   7       1462.82       1446.06        28.15 o
   8   7   7        391.10        419.11         9.52 o
   9   7   7        153.78        145.72         9.24 o
  10   7   7         86.13         84.26         5.62 o
  11   7   7        133.48        124.05         6.96 o
  12   7   7         36.82         38.79         7.11 o
  13   7   7         10.24         17.28         5.09 o
  14   7   7         27.80         34.35         6.56 o
  -6   8   7         25.39         29.98         4.50 o
  -5   8   7         20.14         20.15         4.07 o
  -4   8   7         15.00         16.39         5.04 o
  -3   8   7          8.93          5.76         3.05 o
  -2   8   7        290.09        293.80        11.20 o
  -1   8   7        576.67        591.04        19.50 o
   0   8   7         48.78         44.81         3.05 o
   3   8   7        110.69         93.58        11.52 o
   4   8   7        126.01        111.25         7.19 o
   5   8   7        262.98        237.74        12.24 o
   6   8   7       1114.67       1091.64        39.05 o
   7   8   7        363.35        364.63        16.83 o
   8   8   7         15.18         13.50         1.82 o
   9   8   7          4.88         11.70         5.39 o
  10   8   7         52.90         63.83         4.66 o
  11   8   7          0.54          3.60         2.96 o
  12   8   7         55.95         54.48         8.09 o
  13   8   7         25.18         25.05         4.85 o
  14   8   7         23.98         30.97         6.11 o
  -5   9   7         13.50         16.00         4.50 o
  -4   9   7         21.59         18.02         4.07 o
  -3   9   7          0.18          2.88         3.60 o
  -2   9   7          2.38          1.15         2.40 o
  -1   9   7        130.44        134.60         7.20 o
   0   9   7        126.88        128.13         8.64 o
   1   9   7        639.96        564.34        24.47 o
   3   9   7        159.42        137.39         8.50 o
   4   9   7        263.97        250.15        14.40 o
   5   9   7       1324.99       1332.04        47.01 o
   6   9   7        724.85        689.88        50.39 o
   7   9   7       1008.10        983.46        27.78 o
   8   9   7        363.86        320.07        10.84 o
   9   9   7        212.71        214.76         6.63 o
  10   9   7         19.83         26.36         4.52 o
  11   9   7         37.82         47.44         4.66 o
  12   9   7         36.36         48.95         5.43 o
  13   9   7          7.22          5.22         3.68 o
  14   9   7         14.04         20.02         5.53 o
  -4  10   7         10.01         15.68         4.50 o
  -3  10   7          8.01          7.61         3.46 o
  -2  10   7          0.07          8.23         3.46 o
   0  10   7         53.63         59.03         5.76 o
   1  10   7         82.32         71.98         5.76 o
   2  10   7         39.21         67.66         7.20 o
   3  10   7         28.65         23.87         3.86 o
   4  10   7         58.59         47.03         5.86 o
   5  10   7        692.32        683.74        26.59 o
   6  10   7         20.80         20.15         5.76 o
   7  10   7         22.99         20.33         4.50 o
   8  10   7          3.59          5.09         2.21 o
   9  10   7         10.53          8.48         4.50 o
  10  10   7         55.01         86.40        14.26 o
  11  10   7          3.59         20.47         5.69 o
  12  10   7          6.56         36.84         8.68 o
  13  10   7         14.85         30.70         8.25 o
  -2  11   7          0.63         -1.44         4.32 o
  -1  11   7          2.64          1.44         2.88 o
   0  11   7          2.97          0.00         2.88 o
   1  11   7        102.90         90.70         7.20 o
   3  11   7        375.05        351.27        18.72 o
   4  11   7        126.80         96.46         7.41 o
   5  11   7         62.78         48.42         6.10 o
   6  11   7         67.14         83.47         7.19 o
   7  11   7        196.72        208.36        11.71 o
   8  11   7        100.02         81.79         5.34 o
   9  11   7          2.19         11.52         5.76 o
  10  11   7          2.05          3.68         4.50 o
  11  11   7        119.67        169.54        10.44 o
  12  11   7        101.21        149.22        20.87 o
  13  11   7          1.31         19.76         4.54 o
   0  12   7          1.08          0.00         4.32 o
   1  12   7          0.02          0.00         2.88 o
   2  12   7          1.38          1.44         2.88 o
   4  12   7          5.95         14.40         8.64 o
   5  12   7         92.22         84.28         7.41 o
   6  12   7          1.82          4.32         3.70 o
   7  12   7          2.43         -1.44         3.46 o
   8  12   7          7.34         11.68         4.50 o
   9  12   7         48.62         46.48         7.92 o
  10  12   7        103.88        123.57        17.28 o
  11  12   7         14.88         26.92         6.56 o
  12  12   7         44.45         63.14         8.61 o
   1  13   7          1.09          5.76         4.32 o
   2  13   7         44.64         43.19         5.76 o
   4  13   7         11.12         12.96         8.64 o
   5  13   7         10.76         18.72        10.08 o
   6  13   7          2.62         12.96         8.64 o
   7  13   7          4.43         10.94         4.79 o
   8  13   7          4.40          5.12         7.20 o
   9  13   7         42.60         43.11         9.36 o
  10  13   7         28.37         37.75         6.56 o
  11  13   7         60.94         83.24         8.99 o
   5  14   7         58.74         82.06        15.84 o
   6  14   7         63.23         77.74        14.40 o
   7  14   7          0.18          5.76         8.64 o
   8  14   7          4.43         11.52        10.08 o
   9  14   7          0.01          8.64         8.64 o
  -6 -10   8          4.99          0.12         5.86 o
  -5 -10   8         20.15         22.94         5.75 o
  -4 -10   8          2.42          6.61         4.39 o
  -3 -10   8          0.85          0.70         3.99 o
  -2 -10   8         10.99          5.96         4.19 o
  -1 -10   8          4.86         10.08         4.19 o
   0 -10   8          1.64          3.58         3.99 o
  -7  -9   8          0.81         -2.08         4.11 o
  -6  -9   8          5.06          9.32         5.27 o
  -5  -9   8         16.17         13.46         3.84 o
  -4  -9   8          0.04         -1.25         3.28 o
  -3  -9   8          0.41          1.68         3.18 o
  -2  -9   8          1.25          0.96         3.18 o
  -1  -9   8         42.27         40.52         5.06 o
   0  -9   8         15.55         16.11         3.99 o
   1  -9   8         36.72         34.09         5.06 o
   2  -9   8         16.86         15.65         4.85 o
   3  -9   8         21.04         15.71         5.53 o
  -8  -8   8         92.46         97.87         8.09 o
  -7  -8   8          3.11          1.02         4.65 o
  -6  -8   8          6.84          2.46         3.28 o
  -5  -8   8          0.11         -0.24         2.80 o
  -4  -8   8         65.96         75.13         5.22 o
  -3  -8   8          2.79         -3.49         3.02 o
  -2  -8   8         83.13         87.76         4.96 o
  -1  -8   8         65.61         59.57         4.76 o
   0  -8   8          0.67         -1.56         2.86 o
   1  -8   8          4.38          5.48         3.28 o
   2  -8   8          1.86          3.28         3.18 o
   3  -8   8         10.21          9.45         3.74 o
   4  -8   8         52.87         47.15         6.91 o
  -9  -7   8         23.01         21.09         5.09 o
  -8  -7   8          0.49         -4.24         3.78 o
  -7  -7   8          0.68         -5.52         3.68 o
  -6  -7   8         15.07         14.21         4.45 o
  -5  -7   8        104.75        112.75         5.71 o
  -4  -7   8         98.62        110.87         5.29 o
  -3  -7   8         38.09         33.08         3.44 o
  -2  -7   8         13.84          9.60         2.67 o
  -1  -7   8         40.45         31.88         3.23 o
   0  -7   8        275.10        299.35         8.74 o
   1  -7   8         14.33         11.64         2.78 o
   2  -7   8         31.60         27.85         4.37 o
   3  -7   8          0.01         -0.07         2.74 o
   4  -7   8          4.19          3.84         4.30 o
   5  -7   8          0.02         -1.03         3.54 o
   6  -7   8          4.22         10.08         5.76 o
 -10  -6   8          0.14         -2.94         4.19 o
  -9  -6   8          6.78          8.56         5.79 o
  -8  -6   8          1.39         -0.40         4.11 o
  -7  -6   8          9.68         10.20         4.11 o
  -6  -6   8         27.88         20.29         3.34 o
  -5  -6   8          6.94          3.12         2.98 o
  -4  -6   8          0.96         -1.63         2.07 o
  -3  -6   8          0.50         -1.51         1.79 o
  -2  -6   8          6.43          4.25         1.91 o
  -1  -6   8         33.42         30.01         2.55 o
   0  -6   8          2.69          4.86         1.71 o
   1  -6   8         17.47         15.72         2.20 o
   2  -6   8         16.05         17.16         2.72 o
   3  -6   8         25.28         20.48         2.78 o
   4  -6   8         17.40         16.39         3.81 o
   5  -6   8         59.02         61.63         5.50 o
   6  -6   8          1.79         -1.44         4.07 o
   7  -6   8          0.87         -5.72         3.81 o
 -10  -5   8          1.71         -6.64         6.92 o
  -9  -5   8          4.79          3.61         4.11 o
  -8  -5   8         18.96         14.02         4.54 o
  -7  -5   8         41.00         37.35         4.98 o
  -6  -5   8         26.06         30.08         3.71 o
  -5  -5   8          1.58         -3.53         2.36 o
  -4  -5   8          1.90          1.56         2.07 o
  -3  -5   8        208.02        227.53         6.78 o
  -2  -5   8          0.31         -2.84         1.90 o
  -1  -5   8          0.96          0.82         1.48 o
   0  -5   8          8.16          9.17         2.02 o
   1  -5   8          0.58          1.13         1.48 o
   2  -5   8         32.33         35.11         3.02 o
   3  -5   8         65.69         80.86         5.45 o
   4  -5   8          6.05          9.30         2.63 o
   5  -5   8          9.28         12.27         2.86 o
   6  -5   8         27.40         26.58         3.74 o
   7  -5   8          0.92          2.21         3.81 o
   8  -5   8         46.60         52.97         5.82 o
 -10  -4   8          6.96          5.76         4.66 o
  -9  -4   8          1.56         -2.16         3.78 o
  -8  -4   8          0.37         -0.08         3.78 o
  -7  -4   8          1.24         -3.65         2.58 o
  -6  -4   8         10.64          5.20         2.58 o
  -5  -4   8        506.20        553.32        14.63 o
  -4  -4   8         25.40         27.57         3.10 o
  -3  -4   8          5.24          7.25         1.87 o
  -2  -4   8         39.85         40.11         3.20 o
  -1  -4   8         45.66         44.15         2.30 o
   0  -4   8          0.81          2.20         1.32 o
   1  -4   8        137.69        137.91         4.07 o
   2  -4   8         11.01         11.12         2.13 o
   3  -4   8        278.48        277.02         8.12 o
   4  -4   8          3.58          4.73         2.44 o
   5  -4   8         59.75         60.51         3.65 o
   6  -4   8        103.03         87.00         4.56 o
   7  -4   8          7.60         18.04         4.16 o
   8  -4   8          0.12         -2.24         4.50 o
   9  -4   8          3.28          8.64         5.53 o
 -10  -3   8          0.02         -4.89         4.11 o
  -9  -3   8          7.59          1.08         3.68 o
  -8  -3   8         12.42          9.36         3.78 o
  -7  -3   8         44.47         43.07         4.02 o
  -6  -3   8         26.26         31.23         3.34 o
  -5  -3   8         40.39         42.45         3.20 o
  -4  -3   8          1.85          3.60         1.84 o
  -3  -3   8          5.37          4.18         1.68 o
  -2  -3   8          6.21          6.15         1.34 o
  -1  -3   8          2.90          3.64         1.19 o
   0  -3   8         66.00         67.35         3.96 o
   1  -3   8        459.28        505.86         9.44 o
   2  -3   8         42.66         41.12         2.30 o
   3  -3   8         28.43         24.70         2.40 o
   4  -3   8        411.51        387.89        10.24 o
   5  -3   8          9.41          6.79         1.99 o
   6  -3   8         47.22         49.76         3.03 o
   7  -3   8          1.10          2.16         4.07 o
   8  -3   8         14.40         17.46         5.76 o
   9  -3   8          9.19         -1.12         4.50 o
  10  -3   8          0.05         -2.16         5.09 o
 -10  -2   8          0.30         -2.69         4.11 o
  -9  -2   8          5.75          0.24         3.78 o
  -8  -2   8         42.40         34.82         6.72 o
  -7  -2   8          2.45         -1.85         2.40 o
  -6  -2   8          3.52          1.28         2.09 o
  -5  -2   8          0.93         -1.41         1.82 o
  -4  -2   8         65.52         59.22         3.39 o
  -3  -2   8        131.15        128.80         4.04 o
  -2  -2   8        225.96        231.00         5.25 o
  -1  -2   8          0.02          0.43         1.21 o
   0  -2   8          2.62          5.67         1.32 o
   1  -2   8         81.51         82.20         3.79 o
   2  -2   8        242.35        259.54         5.56 o
   3  -2   8        289.44        301.98         6.43 o
   4  -2   8          1.25         -1.08         1.58 o
   5  -2   8        115.51        121.32         4.65 o
   6  -2   8         14.08         14.26         2.63 o
   7  -2   8         66.93         67.28         5.40 o
   8  -2   8        156.01        152.08         7.82 o
   9  -2   8          0.03          1.28         7.92 o
  10  -2   8         11.52         14.13         5.53 o
  11  -2   8         30.78         27.79         6.56 o
 -10  -1   8          0.11          0.32         4.50 o
  -9  -1   8         40.75         40.52         6.11 o
  -8  -1   8         61.45         59.93         5.22 o
  -7  -1   8         11.62         10.13         2.92 o
  -6  -1   8         14.78         15.16         2.44 o
  -5  -1   8         35.15         36.88         2.91 o
  -4  -1   8          7.38          6.77         1.69 o
  -3  -1   8          1.86          3.42         1.52 o
  -2  -1   8          0.29         -1.66         1.15 o
  -1  -1   8         14.86         13.90         1.43 o
   0  -1   8        740.31        752.20        12.90 o
   1  -1   8       2574.51       2643.73        42.18 o
   2  -1   8        355.60        331.61         7.02 o
   3  -1   8         54.48         44.61         1.98 o
   4  -1   8          0.54         -1.76         1.18 o
   5  -1   8        145.77        130.76         5.22 o
   6  -1   8         45.91         44.34         3.18 o
   7  -1   8         20.16         20.65         2.74 o
   8  -1   8        113.33        108.34         6.33 o
   9  -1   8          0.75          4.83         3.54 o
  10  -1   8         15.63         11.52         5.09 o
  11  -1   8          6.59          7.20         5.09 o
 -10   0   8          0.69          1.12         4.50 o
  -9   0   8         16.04         18.00         5.09 o
  -8   0   8         13.29         15.01         3.54 o
  -7   0   8         30.24         30.03         3.02 o
  -6   0   8          2.08         -0.64         1.88 o
  -5   0   8          0.14          1.15         1.69 o
  -4   0   8          6.31          2.36         1.55 o
  -3   0   8          3.11          4.32         1.87 o
  -2   0   8         32.35         40.31         1.99 o
  -1   0   8       2010.96       2199.76        36.34 o
   0   0   8       9562.64       9916.78       152.06 o
   1   0   8        170.85        128.65         6.42 o
   2   0   8         43.59         32.68         1.81 o
   3   0   8         61.20         60.61         2.42 o
   4   0   8        181.15        181.82         4.28 o
   5   0   8         32.39         35.25         2.40 o
   6   0   8        560.24        535.65        18.67 o
   7   0   8          0.04         -2.40         1.88 o
   8   0   8          0.03         -3.74         2.49 o
   9   0   8         45.34         53.07         4.85 o
  10   0   8         20.78          8.64         3.81 o
  11   0   8          7.26          6.24         4.16 o
  12   0   8          1.25          0.16         5.04 o
  -9   1   8         21.20         18.90         7.20 o
  -8   1   8        161.47        180.32         7.00 o
  -7   1   8         11.69          6.68         2.44 o
  -6   1   8          1.50         -0.72         2.16 o
  -5   1   8          1.97          0.48         1.88 o
  -4   1   8          5.30          5.90         1.69 o
  -3   1   8        473.14        502.85        11.52 o
  -2   1   8        455.24        467.05         8.82 o
  -1   1   8       3162.72       3299.01        53.77 o
   0   1   8          5.16          2.16         1.30 o
   1   1   8          7.28          4.11         1.13 o
   2   1   8         28.04         20.79         1.20 o
   3   1   8          3.04          0.80         0.80 o
   4   1   8          0.50          3.12         1.18 o
   5   1   8         22.59         24.98         1.83 o
   6   1   8         20.42         23.97         2.29 o
   7   1   8         74.20         86.84         4.23 o
   8   1   8        412.04        378.26        12.17 o
   9   1   8        701.53        673.30        18.83 o
  10   1   8         43.12         41.77         4.66 o
  11   1   8         18.62         14.40         4.16 o
  12   1   8         14.51         14.88         4.16 o
  -9   2   8          1.09         -4.96         4.50 o
  -8   2   8          0.65          2.94         3.11 o
  -7   2   8          0.27         -0.38         2.29 o
  -6   2   8         15.01         13.99         2.44 o
  -5   2   8         56.90         58.61         3.53 o
  -4   2   8          9.74         12.65         2.16 o
  -3   2   8        256.18        267.15         7.00 o
  -2   2   8        162.27        171.81         4.11 o
  -1   2   8         13.34         18.82         1.48 o
   0   2   8         47.38         46.08         1.85 o
   1   2   8        310.59        327.32         5.81 o
   2   2   8       1255.71       1258.71        21.06 o
   3   2   8        788.30        757.82        13.59 o
   4   2   8        114.57        105.25         2.85 o
   5   2   8          7.53          7.34         1.13 o
   6   2   8       1111.27       1062.21        18.60 o
   7   2   8          4.26          2.08         1.88 o
   8   2   8        389.94        397.19        18.29 o
   9   2   8         20.35         17.75         4.57 o
  10   2   8        170.42        180.31         9.58 o
  11   2   8          0.46         -2.40         3.32 o
  12   2   8         24.21         16.32         4.16 o
  13   2   8         33.85         41.20         5.50 o
  -9   3   8          6.38         10.08         7.20 o
  -8   3   8          4.52         -2.45         2.96 o
  -7   3   8          0.43          0.13         3.02 o
  -6   3   8          4.89          2.50         2.29 o
  -5   3   8         24.81         26.83         2.96 o
  -4   3   8        289.44        294.49         7.72 o
  -3   3   8         41.09         33.36         2.29 o
  -2   3   8          4.26          4.46         1.02 o
  -1   3   8          1.15         -0.48         1.34 o
   0   3   8        171.93        175.45         9.34 o
   1   3   8          0.08         -0.43         0.68 o
   2   3   8          5.51          4.27         0.80 o
   3   3   8          3.57          2.49         0.78 o
   4   3   8         59.50         50.99         2.70 o
   5   3   8       2515.55       2496.27        40.75 o
   6   3   8         61.10         67.80         2.87 o
   7   3   8         79.44         72.51         3.05 o
   8   3   8         75.32         74.34         5.65 o
   9   3   8        129.90        115.07         8.10 o
  10   3   8         17.40         16.80         4.16 o
  11   3   8        137.86        129.79         7.48 o
  12   3   8         52.93         50.27         5.22 o
  13   3   8         21.09         29.92         4.99 o
  -8   4   8         41.20         39.32         5.53 o
  -7   4   8          3.73          3.02         2.96 o
  -6   4   8         22.26         19.30         4.89 o
  -5   4   8          1.74         17.43        15.31 o
  -4   4   8         81.81         78.33         4.66 o
  -3   4   8        308.91        332.42         9.97 o
  -2   4   8         18.36         14.47         2.02 o
  -1   4   8          1.16          0.62         0.87 o
   0   4   8         72.29         69.79         2.81 o
   1   4   8        211.39        201.41         4.20 o
   2   4   8        109.73        116.55         2.79 o
   3   4   8        988.19       1050.61        16.80 o
   4   4   8         51.29         53.64         1.91 o
   5   4   8        477.97        456.13         7.84 o
   6   4   8        983.83        919.61        17.62 o
   7   4   8          0.52         -0.86         1.09 o
   8   4   8         28.24         33.81         2.40 o
   9   4   8        242.36        232.66         7.67 o
  10   4   8         23.39         22.95         3.30 o
  11   4   8        111.69        119.47         6.89 o
  12   4   8          8.34          9.97         3.81 o
  13   4   8          0.05          1.44         3.81 o
  14   4   8         18.88         21.11         4.99 o
  -8   5   8          0.55         -2.26         3.46 o
  -7   5   8          0.22          2.06         3.46 o
  -6   5   8          0.23          0.82         4.32 o
  -5   5   8         90.83         87.18         5.50 o
  -4   5   8        198.86        200.61         7.48 o
  -3   5   8          0.56          1.23         2.09 o
  -2   5   8         21.06         21.56         1.93 o
  -1   5   8         66.35         62.98         2.58 o
   0   5   8        150.71        167.80         4.10 o
   1   5   8        156.32        167.46         4.32 o
   2   5   8        196.29        240.52         7.69 o
   3   5   8       2293.37       2278.54        46.75 o
   4   5   8        321.05        326.88         6.83 o
   5   5   8          9.01          8.22         1.09 o
   6   5   8         65.95         62.34         2.19 o
   7   5   8        130.60        125.97         3.76 o
   8   5   8          3.16          2.50         1.40 o
   9   5   8         28.19         31.87         3.54 o
  10   5   8         56.86         64.94         4.32 o
  11   5   8          0.93          1.55         2.63 o
  12   5   8          1.44          2.88         4.75 o
  13   5   8         29.47         40.84         4.99 o
  14   5   8          4.30         14.66         5.53 o
  -7   6   8          3.07          2.26         3.46 o
  -6   6   8         22.60         19.94         4.50 o
  -5   6   8         67.07         74.89         6.11 o
  -4   6   8        134.02        125.66         7.20 o
  -3   6   8         56.43         51.78         4.40 o
  -2   6   8          8.58          6.48         1.69 o
  -1   6   8        211.21        232.94         6.59 o
   0   6   8        383.61        354.07         7.92 o
   1   6   8        171.90        156.07         5.53 o
   4   6   8        100.60        122.37        11.52 o
   5   6   8         76.88         62.08         2.49 o
   6   6   8        309.69        294.09         6.23 o
   7   6   8          1.80          3.24         1.30 o
   8   6   8        341.87        338.25         7.51 o
   9   6   8        175.46        240.13        14.96 o
  10   6   8          8.28          2.11         2.29 o
  11   6   8          4.12         -2.59         2.58 o
  12   6   8         41.20         46.81         4.66 o
  13   6   8        138.57        161.46        10.03 o
  14   6   8         36.88         68.90         7.92 o
  -6   7   8          2.52          2.26         4.32 o
  -5   7   8         19.90         20.15         4.07 o
  -4   7   8          1.87          4.32         3.05 o
  -3   7   8          3.56          1.73         2.40 o
  -2   7   8         63.65         59.96         4.50 o
  -1   7   8          0.05         -0.96         1.66 o
   0   7   8         87.44         95.65         4.57 o
   1   7   8          0.07          4.32         1.44 o
   4   7   8         19.74         15.84         5.76 o
   5   7   8        329.07        315.56        13.49 o
   6   7   8        111.75         87.17         3.00 o
   7   7   8         53.62         45.87         7.20 o
   8   7   8        342.01        352.19         8.40 o
   9   7   8        436.65        424.80        11.40 o
  10   7   8         51.65         42.37         3.60 o
  11   7   8        133.98        150.60         9.71 o
  12   7   8          3.24          7.20         5.76 o
  13   7   8          4.94         10.88         5.76 o
  14   7   8          0.01          2.08         4.50 o
  -5   8   8          5.34         -0.62         3.46 o
  -4   8   8          0.07         -1.15         2.40 o
  -3   8   8         53.12         44.48         4.50 o
  -2   8   8         34.76         38.16         4.07 o
  -1   8   8          5.63          2.88         1.84 o
   0   8   8          3.33          0.00         2.04 o
   1   8   8          3.64          4.32         1.44 o
   4   8   8        143.81        120.93        14.40 o
   5   8   8          0.95          1.44         3.05 o
   6   8   8          3.81         11.52         5.76 o
   7   8   8        436.26        430.12        13.31 o
   8   8   8        250.07        242.38         7.38 o
   9   8   8         54.10         44.13         3.81 o
  10   8   8         21.86         31.94         6.17 o
  11   8   8          8.56          9.21         2.96 o
  12   8   8          0.10          3.50         3.54 o
  13   8   8          3.44          5.76         7.20 o
  14   8   8         22.44         35.09         6.11 o
  -4   9   8         18.44         19.04         4.07 o
  -3   9   8          9.24         10.08         3.46 o
  -2   9   8         27.78         25.03         6.48 o
  -1   9   8        169.83        167.07        15.12 o
   0   9   8       1034.57        947.28        40.31 o
   1   9   8        174.53        151.16         8.64 o
   4   9   8          0.12         -3.86         2.58 o
   5   9   8         66.10         70.54         8.64 o
   6   9   8        152.56        154.30        26.63 o
   7   9   8         51.62         59.03         8.64 o
   8   9   8         24.85         33.49         4.50 o
   9   9   8         79.12        106.02         6.03 o
  10   9   8         71.01         65.36         4.85 o
  11   9   8          9.17         15.21         3.54 o
  12   9   8         87.30        103.45         8.77 o
  13   9   8         35.06         38.81        10.08 o
  14   9   8         33.44         48.08         6.56 o
  -3  10   8          0.11          5.35         3.46 o
  -2  10   8         25.46         23.78         4.07 o
  -1  10   8        152.98        148.28        10.08 o
   0  10   8         24.31         18.72         4.32 o
   1  10   8         85.24         69.10         5.76 o
   3  10   8         54.80         57.59         7.20 o
   4  10   8         10.07          6.84         3.70 o
   5  10   8        351.70        341.07        18.72 o
   6  10   8          0.16         -0.21         3.46 o
   7  10   8         13.89         12.80         4.50 o
   8  10   8        118.85         98.99         5.34 o
   9  10   8         10.58         10.84         2.42 o
  10  10   8         85.51        106.42         9.81 o
  11  10   8          7.77          8.79         3.70 o
  12  10   8         24.65         30.14         4.66 o
  13  10   8         21.12         33.28        10.08 o
  -2  11   8          0.47          1.44         4.32 o
  -1  11   8          1.98          5.76         4.32 o
   0  11   8          3.95          1.44         2.88 o
   1  11   8          5.06          4.32         2.88 o
   3  11   8         33.09         33.11         5.76 o
   4  11   8          0.06          5.04         3.70 o
   5  11   8         50.71         43.61         5.86 o
   6  11   8          1.58          0.21         3.46 o
   7  11   8          4.87         15.84         7.20 o
   8  11   8          9.15          8.32         4.50 o
   9  11   8         27.78         30.61         5.76 o
  10  11   8         62.20         71.04         7.58 o
  11  11   8         32.23         75.87        10.76 o
  12  11   8         44.80        106.84        11.61 o
  13  11   8         14.37         32.29         7.92 o
  -1  12   8          0.26          1.44         4.32 o
   0  12   8          3.61          1.44         4.32 o
   1  12   8          0.47          2.88         2.88 o
   5  12   8         31.00         31.88         5.04 o
   6  12   8         15.90         19.59         4.79 o
   7  12   8         96.73        114.31         8.99 o
   8  12   8         23.77         21.77         5.53 o
   9  12   8         21.62         34.26         5.86 o
  10  12   8          0.01         13.61         5.53 o
  11  12   8          2.96          3.27         5.53 o
  12  12   8         36.42         54.84        10.80 o
   1  13   8         26.78         20.15         4.32 o
   2  13   8          1.66          8.64         4.32 o
   5  13   8         28.78         24.47        10.08 o
   6  13   8          9.40          8.64         8.64 o
   7  13   8         20.33         18.98         5.53 o
   8  13   8          1.47          0.00         4.79 o
   9  13   8         44.80         63.02         7.95 o
  10  13   8          0.05          8.64         5.53 o
  11  13   8          2.68          8.38         5.53 o
   5  14   8         25.43         27.35        11.52 o
   6  14   8          0.25         14.40        10.08 o
   7  14   8          7.82          5.76        10.08 o
   8  14   8          0.11          0.00         8.64 o
   9  14   8         13.83         22.26         9.36 o
  -6  -9   9          1.02         -1.08         5.86 o
  -5  -9   9          2.72         -4.86         3.99 o
  -4  -9   9          1.41         -3.98         4.39 o
  -3  -9   9         23.02         25.95         5.22 o
  -2  -9   9          0.19          4.79         3.99 o
  -1  -9   9          8.68          7.31         3.99 o
   0  -9   9          0.44         -0.04         3.99 o
   1  -9   9         33.58         46.58         5.93 o
   2  -9   9          4.06          3.29         4.19 o
  -7  -8   9          8.26          5.13         4.85 o
  -6  -8   9          8.40          8.11         4.54 o
  -5  -8   9          0.01         -4.92         3.28 o
  -4  -8   9         19.47         26.82         4.62 o
  -3  -8   9          0.81          3.27         3.28 o
  -2  -8   9         19.29         17.28         3.91 o
  -1  -8   9         79.89         73.39         5.49 o
   0  -8   9         77.50         75.94         5.62 o
   1  -8   9         53.00         47.95         6.03 o
   2  -8   9         28.14         29.74         4.23 o
   3  -8   9          0.04          4.50         3.68 o
   4  -8   9          0.03         -1.44         7.20 o
  -8  -7   9         29.03         31.95         5.52 o
  -7  -7   9          6.76          6.67         4.54 o
  -6  -7   9          0.52         -3.78         3.68 o
  -5  -7   9          4.42          6.64         3.28 o
  -4  -7   9         87.75         97.43         6.09 o
  -3  -7   9         18.20         18.52         3.91 o
  -2  -7   9          3.68          2.28         2.96 o
  -1  -7   9         22.57         31.03         3.44 o
   0  -7   9         25.16         24.11         3.62 o
   1  -7   9          1.48         -0.30         3.02 o
   2  -7   9          5.45          3.36         3.18 o
   3  -7   9         14.88         12.27         3.74 o
   4  -7   9         12.25         16.80         4.16 o
   5  -7   9         22.92         28.03         5.86 o
  -9  -6   9          5.57          6.37         8.29 o
  -8  -6   9         30.59         30.67         7.57 o
  -7  -6   9          0.14         -3.42         3.68 o
  -6  -6   9          5.63          1.62         3.68 o
  -5  -6   9          3.80          3.80         3.10 o
  -4  -6   9          4.63          3.55         2.52 o
  -3  -6   9         41.12         41.68         3.89 o
  -2  -6   9         24.71         20.77         2.85 o
  -1  -6   9          0.59         -3.03         2.02 o
   0  -6   9          0.19          2.40         2.13 o
   1  -6   9        104.63        114.49         6.26 o
   2  -6   9          1.20         -1.04         2.13 o
   3  -6   9         10.16          8.56         3.18 o
   4  -6   9         13.82         11.52         3.54 o
   5  -6   9          3.88          4.80         4.50 o
   6  -6   9          0.75          4.32         5.09 o
   7  -6   9          0.98          1.44         5.09 o
  -9  -5   9          9.30          6.65         4.66 o
  -8  -5   9          3.33         -1.51         5.45 o
  -7  -5   9          6.55          6.40         5.24 o
  -6  -5   9         23.74         14.62         4.54 o
  -5  -5   9         15.82         13.65         4.11 o
  -4  -5   9         65.76         64.33         4.94 o
  -3  -5   9          0.34         -2.65         2.18 o
  -2  -5   9         42.23         36.34         2.98 o
  -1  -5   9          0.46         -2.69         1.79 o
   0  -5   9         14.17         11.43         2.25 o
   1  -5   9         85.31         74.07         4.09 o
   2  -5   9         20.18         26.60         2.78 o
   3  -5   9          2.96          2.96         2.13 o
   4  -5   9          0.94          3.32         2.63 o
   5  -5   9         23.78         30.03         4.39 o
   6  -5   9         81.32         91.12         8.61 o
   7  -5   9          1.87          4.32         5.09 o
   8  -5   9          1.61          4.66         4.39 o
  -9  -4   9          1.85         -0.33         4.83 o
  -8  -4   9         22.36         23.18         7.43 o
  -7  -4   9         21.91         30.65         4.85 o
  -6  -4   9          8.23          4.38         3.16 o
  -5  -4   9          2.79         -2.99         2.58 o
  -4  -4   9          0.00         -1.17         2.18 o
  -3  -4   9          4.58          3.44         2.07 o
  -2  -4   9        275.56        282.81         6.93 o
  -1  -4   9          2.42         -0.58         1.65 o
   0  -4   9        250.91        228.89         6.09 o
   1  -4   9          8.13         13.02         3.16 o
   2  -4   9        248.76        263.52         7.64 o
   3  -4   9         86.43         78.38         4.09 o
   4  -4   9         59.06         61.52         5.61 o
   5  -4   9        120.38        108.67         5.69 o
   6  -4   9         15.48         16.56         5.09 o
   7  -4   9         52.82         46.33         6.72 o
   8  -4   9          7.00          4.32         4.39 o
   9  -4   9         18.64         22.10         8.36 o
  -9  -3   9          0.79          1.21         4.46 o
  -8  -3   9         34.63         34.25         4.98 o
  -7  -3   9          0.16         -2.16         3.68 o
  -6  -3   9          1.67         -1.22         2.58 o
  -5  -3   9          0.65          0.41         2.40 o
  -4  -3   9         19.41         20.78         2.52 o
  -3  -3   9         44.94         45.38         3.00 o
  -2  -3   9          7.52          9.00         1.87 o
  -1  -3   9          7.77          7.32         1.83 o
   0  -3   9         28.27         30.96         2.35 o
   1  -3   9        828.39        871.37        16.59 o
   2  -3   9          0.59         -2.16         1.82 o
   3  -3   9        390.85        380.36         9.45 o
   4  -3   9         25.77         34.29         3.74 o
   5  -3   9          1.59         -1.13         2.44 o
   6  -3   9         44.76         38.48         3.99 o
   7  -3   9         38.44         34.93         4.39 o
   8  -3   9          7.75          5.76         5.09 o
   9  -3   9          5.19          2.24         5.76 o
  10  -3   9          9.67         15.12         6.11 o
  -9  -2   9          7.90          0.00         7.13 o
  -8  -2   9          2.87         -2.52         4.67 o
  -7  -2   9         47.97         47.72         5.13 o
  -6  -2   9         19.32         13.22         3.10 o
  -5  -2   9         21.60         21.59         2.73 o
  -4  -2   9        164.20        163.74         5.64 o
  -3  -2   9          0.27          1.14         2.25 o
  -2  -2   9          3.37          3.60         1.54 o
  -1  -2   9         34.82         36.57         2.42 o
   0  -2   9          2.41          7.27         1.83 o
   1  -2   9        208.43        208.76         5.02 o
   2  -2   9         60.68         62.06         2.95 o
   3  -2   9         18.67         21.53         1.99 o
   4  -2   9        118.03        117.74         4.96 o
   5  -2   9        114.60        110.45         6.23 o
   6  -2   9        223.67        249.84         7.20 o
   7  -2   9        160.76        165.13         7.15 o
   8  -2   9         27.47         28.85         4.39 o
   9  -2   9          0.32          0.72         4.07 o
  10  -2   9          0.19         -2.16         5.09 o
  -9  -1   9          0.37         -2.16         4.07 o
  -8  -1   9         16.11         18.72         4.50 o
  -7  -1   9         14.29          7.68         3.32 o
  -6  -1   9         63.83         63.50         4.10 o
  -5  -1   9          0.54          1.80         2.16 o
  -4  -1   9          4.72          3.94         2.07 o
  -3  -1   9          0.05         -1.01         1.27 o
  -2  -1   9         26.67         26.53         2.36 o
  -1  -1   9        162.59        176.03         4.60 o
   0  -1   9        168.91        190.45         4.66 o
   1  -1   9        119.94        118.23         3.52 o
   2  -1   9          1.76         -0.79         1.13 o
   3  -1   9        159.25        152.98         3.94 o
   4  -1   9        233.54        243.69         7.14 o
   5  -1   9          0.44         -1.58         1.91 o
   6  -1   9         38.76         34.00         3.40 o
   7  -1   9        270.02        263.42        12.56 o
   8  -1   9         47.34         41.99         4.66 o
   9  -1   9        173.05        192.04         8.84 o
  10  -1   9        153.97        156.20        11.20 o
  11  -1   9          0.01          2.16         5.09 o
  -9   0   9         14.68         15.12         5.09 o
  -8   0   9         62.23         70.73         5.50 o
  -7   0   9          5.09          0.72         2.44 o
  -6   0   9          8.61          3.46         3.53 o
  -5   0   9         27.05         25.46         2.88 o
  -4   0   9         38.00         34.83         3.02 o
  -3   0   9         82.54         87.67         3.61 o
  -2   0   9          7.82          9.52         1.73 o
  -1   0   9         42.61         41.43         2.35 o
   0   0   9         29.27         30.04         1.88 o
   1   0   9        443.40        429.65         8.00 o
   2   0   9          2.95         -1.78         1.19 o
   3   0   9          1.26         -1.76         1.18 o
   4   0   9          3.85          2.71         1.23 o
   5   0   9         38.94         39.02         3.12 o
   6   0   9         26.36         28.33         2.88 o
   7   0   9          1.31          4.97         2.70 o
   8   0   9          7.61          8.64         3.32 o
   9   0   9        655.25        656.87        18.83 o
  10   0   9         17.39         17.45         4.39 o
  11   0   9          0.72         -5.32         3.54 o
  12   0   9          0.01          0.86         6.48 o
  -9   1   9         25.41         34.31         5.53 o
  -8   1   9         17.86         10.72         4.50 o
  -7   1   9          0.21         -2.37         2.44 o
  -6   1   9         29.98         27.56         3.02 o
  -5   1   9         18.09         22.69         2.63 o
  -4   1   9         17.75         13.93         2.29 o
  -3   1   9        763.14        800.82        19.91 o
  -2   1   9          1.40          0.00         1.37 o
  -1   1   9        372.31        413.18         8.12 o
   0   1   9       1150.22       1230.79        20.96 o
   1   1   9       1703.71       1708.64        26.50 o
   2   1   9        841.67        837.24        12.97 o
   3   1   9          0.64         -2.07         1.38 o
   4   1   9        143.65        176.12         5.04 o
   5   1   9         60.06         64.58         3.14 o
   6   1   9        289.29        295.42         9.40 o
   7   1   9        116.74        112.73         6.34 o
   8   1   9         32.51         25.89         3.54 o
   9   1   9         25.40         36.94         4.39 o
  10   1   9         46.26         43.04         5.05 o
  11   1   9          0.47          2.57         4.14 o
  12   1   9          7.96          8.64         4.16 o
  -9   2   9         37.23         36.22         6.11 o
  -8   2   9         12.40         12.65         3.54 o
  -7   2   9         26.81         25.20         3.37 o
  -6   2   9          0.38          0.67         2.29 o
  -5   2   9          0.36          0.32         1.88 o
  -4   2   9        268.96        288.98         7.87 o
  -3   2   9         31.60         33.35         4.36 o
  -2   2   9         57.73         61.30         2.60 o
  -1   2   9        230.70        250.67         5.26 o
   0   2   9         25.68         28.18         1.60 o
   1   2   9        331.77        354.29         6.09 o
   2   2   9          5.94          3.21         0.89 o
   3   2   9        240.91        223.25         4.56 o
   4   2   9         56.55         57.78         2.42 o
   5   2   9          0.61          2.47         0.96 o
   6   2   9         75.68         77.89         3.32 o
   7   2   9         58.22         48.86         4.16 o
   8   2   9        138.89        110.28         6.06 o
   9   2   9         16.20         19.03         3.54 o
  10   2   9        152.83        136.45         7.73 o
  11   2   9         32.04         26.34         6.89 o
  12   2   9         30.61         30.77         4.85 o
  13   2   9         40.79         44.99         6.06 o
  -8   3   9          0.00         -3.55         3.11 o
  -7   3   9          5.62          5.76         3.32 o
  -6   3   9         25.70         21.87         3.54 o
  -5   3   9         12.99         10.27         2.29 o
  -4   3   9         56.23         43.72         2.74 o
  -3   3   9        262.51        267.40         7.27 o
  -2   3   9         47.47         55.92         5.16 o
  -1   3   9        187.14        191.65         6.03 o
   0   3   9          7.71          5.47         1.29 o
   1   3   9          0.61         -0.16         0.77 o
   2   3   9        482.51        499.66         9.66 o
   3   3   9         53.66         44.25         2.08 o
   4   3   9        284.86        268.43         6.03 o
   5   3   9        382.60        368.11         7.97 o
   6   3   9        110.50        119.16         4.32 o
   7   3   9         35.88         35.18         2.88 o
   8   3   9         67.24         58.19         4.39 o
   9   3   9          0.25         -2.09         2.70 o
  10   3   9        125.36        126.14         7.17 o
  11   3   9          6.45          5.66         3.54 o
  12   3   9         26.64         28.61         4.66 o
  13   3   9          0.01          4.32         3.81 o
  -8   4   9          0.01         -0.72         4.07 o
  -7   4   9          2.75          7.92         4.07 o
  -6   4   9          5.92          3.60         3.56 o
  -5   4   9         16.56         17.04         3.79 o
  -4   4   9         15.26         20.15         2.70 o
  -3   4   9        150.16        145.49         5.82 o
  -2   4   9         46.75         43.05         2.63 o
  -1   4   9        105.76        115.83         4.40 o
   0   4   9          0.06         -0.82         0.87 o
   1   4   9        287.79        291.66         6.82 o
   2   4   9         49.40         48.96         1.83 o
   3   4   9          0.65          1.30         0.72 o
   4   4   9         35.68         35.81         1.50 o
   5   4   9        310.55        340.08         6.64 o
   6   4   9        297.90        307.38         6.25 o
   7   4   9         89.32         85.40         3.91 o
   8   4   9          5.33          8.16         2.49 o
   9   4   9         39.32         47.06         4.16 o
  10   4   9        141.84        128.85         7.17 o
  11   4   9         10.66          0.14         2.96 o
  12   4   9         28.98         28.29         4.66 o
  13   4   9         11.96          7.59         3.99 o
  -7   5   9         21.84         16.80         4.50 o
  -6   5   9          3.81         10.80         4.07 o
  -5   5   9         16.46         18.89         5.76 o
  -4   5   9         41.19         45.09         3.81 o
  -3   5   9          7.02          5.14         2.09 o
  -2   5   9        118.08        124.88         5.22 o
  -1   5   9          6.90          2.59         1.29 o
   0   5   9          4.30          4.32         1.29 o
   1   5   9         55.18         51.01         2.02 o
   2   5   9        173.14        142.70         4.83 o
   3   5   9         71.00         77.90         2.40 o
   4   5   9          0.16          1.44         0.83 o
   5   5   9         66.43         69.10         2.42 o
   6   5   9         90.25         79.37         2.38 o
   7   5   9        213.20        186.40         4.88 o
   8   5   9        282.30        259.92         7.67 o
   9   5   9         73.90         68.92         4.10 o
  10   5   9          4.34          8.64         3.32 o
  11   5   9         10.53         11.52         3.32 o
  12   5   9        113.51        100.95         6.89 o
  13   5   9         29.71         39.66         6.29 o
  14   5   9          0.04          9.03         5.53 o
  -6   6   9          0.01          1.03         3.46 o
  -5   6   9          5.06          5.35         3.46 o
  -4   6   9          0.53          2.16         3.60 o
  -3   6   9          7.74          5.47         2.40 o
  -2   6   9        338.17        356.35         9.97 o
  -1   6   9          8.11          9.48         1.55 o
   0   6   9          0.03         -0.62         1.09 o
   1   6   9        119.72        124.59         5.40 o
   2   6   9         17.36         16.22         1.44 o
   3   6   9          1.43          0.72         1.02 o
   4   6   9        651.65        673.55        15.79 o
   5   6   9          0.10         -1.12         0.74 o
   6   6   9          0.32          3.74         1.13 o
   7   6   9         11.57         10.69         1.38 o
   8   6   9        295.87        292.92         7.50 o
   9   6   9        573.21        607.50        15.33 o
  10   6   9          5.33          3.19         2.44 o
  11   6   9         46.95         57.12         4.99 o
  12   6   9          0.10          5.04         5.04 o
  13   6   9         15.99         36.70        20.15 o
  14   6   9          0.36          4.00         4.50 o
  -6   7   9          1.41          1.85         3.46 o
  -5   7   9          0.04          1.85         3.46 o
  -4   7   9          0.82          0.29         2.40 o
  -3   7   9         32.67         29.89         9.36 o
  -2   7   9          0.14          0.00         2.40 o
  -1   7   9         57.73         51.46         5.85 o
   0   7   9          0.17         -0.36         1.18 o
   1   7   9         94.88        100.80         4.07 o
   2   7   9          9.43          7.20         2.88 o
   5   7   9         80.94         67.66         8.64 o
   6   7   9         93.59         84.17         2.69 o
   7   7   9        618.00        591.19        11.31 o
   8   7   9        449.95        450.06        10.71 o
   9   7   9          4.00          6.67         2.70 o
  10   7   9         20.33         24.40         3.54 o
  11   7   9          7.00         13.16        11.52 o
  12   7   9         12.88         17.68         6.48 o
  13   7   9        116.42        137.96         9.63 o
  14   7   9          0.10         -4.64         4.50 o
  -5   8   9         20.43         27.11         4.50 o
  -4   8   9          2.30          2.16         3.05 o
  -3   8   9         24.90         26.65         4.07 o
  -2   8   9         57.43         50.56         4.50 o
  -1   8   9          0.06         -1.44         2.88 o
   0   8   9          2.72          2.88         2.88 o
   1   8   9        138.16        132.45         7.20 o
   5   8   9          7.40          5.76         5.76 o
   6   8   9        316.58        291.64        13.82 o
   7   8   9         11.03         18.72         5.76 o
   8   8   9        165.08        159.39         9.14 o
   9   8   9         50.25         44.91         3.81 o
  10   8   9        126.39        128.46         6.71 o
  11   8   9        135.18        144.27         7.56 o
  12   8   9         13.63         13.12         4.50 o
  13   8   9          1.41         -3.70         3.46 o
  14   8   9          7.69         10.80         5.09 o
  -4   9   9          6.10         10.49         3.46 o
  -3   9   9          4.11          5.35         3.46 o
  -2   9   9          0.01          1.73         2.40 o
  -1   9   9         95.19        110.25         6.11 o
   0   9   9         21.15         21.59         4.32 o
   1   9   9          9.75          5.76         2.88 o
   5   9   9        132.89        122.46         9.31 o
   6   9   9          3.92          9.92         4.50 o
   7   9   9          0.09          2.06         3.46 o
   8   9   9          2.45          0.78         2.22 o
   9   9   9        100.18        107.28         4.78 o
  10   9   9          0.47          5.47         2.96 o
  11   9   9         52.96         66.98         4.85 o
  12   9   9          2.10         23.91        10.08 o
  13   9   9         62.36         77.63        10.08 o
  14   9   9          1.29         12.17         7.20 o
  -3  10   9          9.70         11.52         4.32 o
  -2  10   9          7.08          0.00         4.32 o
  -1  10   9         47.50         40.31         5.76 o
   0  10   9          5.80          5.76         2.88 o
   1  10   9          1.34          4.32         2.88 o
   4  10   9        127.24        115.17        10.08 o
   5  10   9          6.93         11.52         4.32 o
   6  10   9         33.87         34.87         5.53 o
   7  10   9         48.33         50.49         5.86 o
   8  10   9         95.21         95.45         5.67 o
   9  10   9         73.86         74.66         4.59 o
  10  10   9          0.03          5.76         6.48 o
  11  10   9          6.94          5.42         3.11 o
  12  10   9         17.54         19.14        12.24 o
  13  10   9         49.64         75.55         8.64 o
  -2  11   9         30.31         23.03         5.76 o
  -1  11   9          2.34          4.32         4.32 o
   0  11   9         15.38         10.08         4.32 o
   1  11   9          5.61          7.20         2.88 o
   4  11   9         26.54         33.11         5.76 o
   5  11   9          0.63         -4.32         3.46 o
   6  11   9         20.24         12.80         4.50 o
   7  11   9          1.73          0.00         5.04 o
   8  11   9         22.96         16.41         4.79 o
   9  11   9          3.70          7.80         3.54 o
  10  11   9         39.52         48.32        10.08 o
  11  11   9         27.79         47.77         6.56 o
  12  11   9          5.97         15.72         5.86 o
  13  11   9         16.47         35.30         5.53 o
   0  12   9          0.06          2.88         2.88 o
   1  12   9          0.91          2.88         2.88 o
   5  12   9          2.14          4.86         6.48 o
   6  12   9         39.29         32.77         5.86 o
   7  12   9         13.77         12.38         4.79 o
   8  12   9         21.90         30.07         5.53 o
   9  12   9         62.22         63.87         6.91 o
  10  12   9         37.22         38.64        10.08 o
  11  12   9         45.56         71.72        15.12 o
  12  12   9          0.34         13.29         6.56 o
   6  13   9         22.26         31.67        10.08 o
   7  13   9         52.51         56.33         7.19 o
   8  13   9         26.12         20.99         5.86 o
   9  13   9          4.58         10.08         5.53 o
  10  13   9          4.41         14.00         5.53 o
  11  13   9         10.91         12.24         5.86 o
   6  14   9         24.11         15.84        10.08 o
   7  14   9         13.37         11.52        10.08 o
   8  14   9         22.88         20.15        11.52 o
   9  14   9          0.42          1.57         5.00 o
  -4  -9  10         14.16         15.17         6.56 o
  -3  -9  10          7.18          3.01         5.53 o
  -2  -9  10         16.32         19.32         4.85 o
  -1  -9  10          6.40          1.05         5.53 o
   0  -9  10          2.60          2.88         6.11 o
  -6  -8  10         39.56         54.28        10.28 o
  -5  -8  10          3.44          1.27         4.39 o
  -4  -8  10          0.67         -2.37         3.99 o
  -3  -8  10         12.75         10.01         3.74 o
  -2  -8  10         21.23         24.11         4.47 o
  -1  -8  10          0.16          2.00         3.18 o
   0  -8  10          1.79         -0.24         3.18 o
   1  -8  10          6.48          4.87         3.62 o
   2  -8  10         26.70         32.20         6.56 o
   3  -8  10          0.74          1.44         5.09 o
  -7  -7  10          0.63          4.59         4.66 o
  -6  -7  10          4.05          6.34         4.61 o
  -5  -7  10         34.86         34.26         5.40 o
  -4  -7  10         13.70         13.14         4.66 o
  -3  -7  10         23.90         24.11         5.19 o
  -2  -7  10         17.33         12.96         3.60 o
  -1  -7  10         29.54         26.18         6.31 o
   0  -7  10          6.14          6.29         3.02 o
   1  -7  10         35.63         32.88         4.23 o
   2  -7  10         48.25         47.85         4.99 o
   3  -7  10          0.53          1.76         4.50 o
   4  -7  10          3.98         -3.52         5.76 o
   5  -7  10         11.27          6.48         5.09 o
  -8  -6  10         27.52         31.45         5.52 o
  -7  -6  10         41.16         37.84         5.85 o
  -6  -6  10         72.66         78.04         7.87 o
  -5  -6  10          1.56          2.88         3.68 o
  -4  -6  10          3.40          5.37         3.28 o
  -3  -6  10          1.21          1.36         3.02 o
  -2  -6  10         10.11          9.79         2.56 o
  -1  -6  10         41.14         46.30         3.65 o
   0  -6  10          2.68          5.98         2.47 o
   1  -6  10          3.85          1.74         2.74 o
   2  -6  10          3.72         -0.72         2.91 o
   3  -6  10         31.35         41.40         4.47 o
   4  -6  10          4.65         10.24         5.04 o
   5  -6  10         61.53         61.75         7.58 o
   6  -6  10          1.28          2.88         8.64 o
  -8  -5  10          0.09         -7.04         5.39 o
  -7  -5  10         32.02         35.72         6.85 o
  -6  -5  10          0.60         -5.52         3.68 o
  -5  -5  10          0.00         -2.24         3.21 o
  -4  -5  10          9.82          5.95         2.52 o
  -3  -5  10          7.86          6.30         2.47 o
  -2  -5  10         26.06         27.47         2.91 o
  -1  -5  10         17.05         14.61         2.47 o
   0  -5  10          0.01          0.32         2.13 o
   1  -5  10         44.67         41.21         3.23 o
   2  -5  10          8.50         13.24         2.47 o
   3  -5  10         22.29         25.78         3.05 o
   4  -5  10          1.97          9.60         4.50 o
   5  -5  10         57.74         67.39         7.58 o
   6  -5  10         35.49         39.92         7.13 o
   7  -5  10         72.79         68.96         8.61 o
  -9  -4  10          0.34         -5.91         7.50 o
  -8  -4  10          5.00          0.40         3.78 o
  -7  -4  10          3.79         -1.93         4.11 o
  -6  -4  10          0.40          0.00         3.68 o
  -5  -4  10          0.06         -3.79         2.53 o
  -4  -4  10         10.38          8.16         2.80 o
  -3  -4  10          0.50         -3.10         2.07 o
  -2  -4  10          4.89         -0.08         2.13 o
  -1  -4  10          9.91          9.40         2.25 o
   0  -4  10         37.96         38.88         3.89 o
   1  -4  10         58.42         62.33         3.65 o
   2  -4  10         25.59         27.86         3.07 o
   3  -4  10         23.29         24.64         2.78 o
   4  -4  10        161.18        165.49         6.12 o
   5  -4  10        187.33        169.89        10.18 o
   6  -4  10         65.07         51.52         6.56 o
   7  -4  10         26.34         24.47         5.53 o
   8  -4  10          0.04         -0.96         4.16 o
  -9  -3  10         33.24         36.77         9.34 o
  -8  -3  10          0.47          2.48         4.11 o
  -7  -3  10         53.08         50.48         6.47 o
  -6  -3  10          4.23          6.36         3.74 o
  -5  -3  10         18.71         18.56         3.99 o
  -4  -3  10          4.92          2.88         2.88 o
  -3  -3  10          0.14          0.87         1.87 o
  -2  -3  10         10.94         10.71         1.95 o
  -1  -3  10          6.10          5.82         1.91 o
   0  -3  10         55.89         62.58         4.29 o
   1  -3  10       1069.84       1089.66        20.36 o
   2  -3  10         28.67         28.25         2.60 o
   3  -3  10        101.56         92.68         4.45 o
   4  -3  10         43.78         42.12         3.32 o
   5  -3  10        280.63        285.71        10.23 o
   6  -3  10         13.40          7.27         3.02 o
   7  -3  10         11.89         14.88         4.16 o
   8  -3  10          0.95         -1.88         3.81 o
   9  -3  10         15.04         11.77         4.39 o
  -9  -2  10          0.45         -4.18         4.78 o
  -8  -2  10         17.26         14.64         6.73 o
  -7  -2  10          0.06         -2.88         3.21 o
  -6  -2  10          0.00         -3.43         2.58 o
  -5  -2  10         16.65         18.11         2.73 o
  -4  -2  10          3.14          0.25         2.07 o
  -3  -2  10        102.81        115.06         4.40 o
  -2  -2  10        329.90        361.22        10.39 o
  -1  -2  10         40.03         45.04         2.65 o
   0  -2  10         47.74         47.56         3.01 o
   1  -2  10         13.04         13.73         1.99 o
   2  -2  10          9.85          9.14         1.83 o
   3  -2  10         11.26         10.29         1.83 o
   4  -2  10         42.18         47.03         2.98 o
   5  -2  10        621.36        637.47        15.46 o
   6  -2  10         13.27          9.87         3.54 o
   7  -2  10         19.26         16.09         3.37 o
   8  -2  10         20.21         23.60         7.26 o
   9  -2  10          0.14         -0.64         5.76 o
  10  -2  10        125.12        125.80        10.65 o
  -9  -1  10          4.85          3.66         4.11 o
  -8  -1  10         13.49         15.46         4.54 o
  -7  -1  10          3.30         -0.60         2.80 o
  -6  -1  10          6.48          7.39         2.52 o
  -5  -1  10         66.02         63.05         4.06 o
  -4  -1  10         28.73         22.94         2.73 o
  -3  -1  10         15.34         14.06         2.21 o
  -2  -1  10         20.79         25.33         2.81 o
  -1  -1  10          1.96          3.05         1.65 o
   0  -1  10         19.62         25.27         2.15 o
   1  -1  10        145.23        155.00         4.55 o
   2  -1  10        170.67        164.33         4.66 o
   3  -1  10        102.14        109.76         3.66 o
   4  -1  10        205.00        215.52         5.91 o
   5  -1  10         84.22         87.62         4.47 o
   6  -1  10        249.48        234.21        11.06 o
   7  -1  10         32.48         35.46         3.95 o
   8  -1  10        183.53        198.99        10.10 o
   9  -1  10         48.54         44.85         5.48 o
  10  -1  10         23.69         24.25         6.48 o
  11  -1  10          0.47          0.39         5.53 o
  -9   0  10          5.59         -0.48         4.50 o
  -8   0  10          4.68          1.60         4.50 o
  -7   0  10         30.45         29.83         5.33 o
  -6   0  10          0.27         -1.13         2.44 o
  -5   0  10         14.33         14.08         2.63 o
  -4   0  10          0.41          0.00         1.88 o
  -3   0  10         44.92         48.61         3.54 o
  -2   0  10         40.70         41.71         2.58 o
  -1   0  10         55.35         60.53         2.91 o
   0   0  10          7.25          9.30         1.83 o
   1   0  10         65.05         73.13         4.40 o
   2   0  10         18.61         13.72         1.93 o
   3   0  10          0.56         -1.75         1.37 o
   4   0  10          2.07          1.34         1.59 o
   5   0  10          0.83          0.21         2.09 o
   6   0  10         93.55         92.50         6.87 o
   7   0  10         58.38         60.37         4.32 o
   8   0  10         49.57         46.84         6.29 o
   9   0  10        114.34        116.63         7.39 o
  10   0  10         92.04         92.85         6.89 o
  11   0  10          9.69          9.36         5.09 o
  -8   1  10          2.73          8.64         4.50 o
  -7   1  10         34.22         37.12         3.84 o
  -6   1  10         11.27         12.88         3.02 o
  -5   1  10         55.56         53.22         3.74 o
  -4   1  10         48.82         52.31         3.74 o
  -3   1  10        793.38        831.25        20.16 o
  -2   1  10          1.37         -2.54         1.69 o
  -1   1  10        168.24        181.69         5.10 o
   0   1  10         74.06         76.51         3.02 o
   1   1  10         90.96        100.50         3.05 o
   2   1  10        362.00        407.61         7.20 o
   3   1  10         23.08         21.98         1.69 o
   4   1  10        484.31        509.72        10.67 o
   5   1  10         98.80         97.76         4.47 o
   6   1  10         37.14         25.38         3.54 o
   7   1  10        131.17        120.46         8.10 o
   8   1  10          9.06          6.19         3.83 o
   9   1  10          0.05          4.01         3.54 o
  10   1  10         92.42         93.55         6.65 o
  11   1  10          1.76         -1.54         3.54 o
  12   1  10          0.02          3.36         4.52 o
  -8   2  10          5.60          3.60         5.09 o
  -7   2  10         12.30          8.06         3.11 o
  -6   2  10         16.79         17.17         3.02 o
  -5   2  10         29.85         28.73         3.02 o
  -4   2  10         46.81         48.12         3.95 o
  -3   2  10         31.28         29.31         2.63 o
  -2   2  10         71.40         58.96         3.37 o
  -1   2  10         17.22         15.10         1.88 o
   0   2  10        186.59        202.83         5.00 o
   1   2  10        370.66        390.74         7.53 o
   2   2  10          1.52         -1.23         1.07 o
   3   2  10        212.56        236.24         5.29 o
   4   2  10         78.97         71.96         3.00 o
   5   2  10        754.80        799.57        14.39 o
   6   2  10         22.57         24.27         3.44 o
   7   2  10         27.80         29.13         3.54 o
   8   2  10         28.32         26.87         3.54 o
   9   2  10          0.02         -1.58         2.96 o
  10   2  10         99.65        103.21         6.89 o
  11   2  10          1.65         -0.96         3.32 o
  12   2  10          0.73          0.11         3.81 o
  13   2  10          0.09          1.44         4.66 o
  -8   3  10          4.97         -1.44         5.76 o
  -7   3  10          5.10         -0.83         3.11 o
  -6   3  10          0.82          2.09         2.70 o
  -5   3  10          2.57          0.96         2.49 o
  -4   3  10          2.67          2.88         1.88 o
  -3   3  10        228.83        242.35         6.74 o
  -2   3  10        106.29         96.47         4.99 o
  -1   3  10         23.51         28.00         2.29 o
   0   3  10        103.89        119.93         4.32 o
   1   3  10        102.90        112.03         3.65 o
   2   3  10        165.81        178.27         4.92 o
   3   3  10         52.42         55.17         2.42 o
   4   3  10        412.38        440.92         9.26 o
   5   3  10        169.39        193.81         5.26 o
   6   3  10         56.73         57.41         2.91 o
   7   3  10        229.06        218.31         8.00 o
   8   3  10         24.63         23.57         3.32 o
   9   3  10         18.89         11.52         3.32 o
  10   3  10         52.45         60.28         5.22 o
  11   3  10         76.67         64.45         5.70 o
  12   3  10         20.91         22.49         4.66 o
  13   3  10          6.29          4.66         4.39 o
  -7   4  10          6.12          3.70         4.32 o
  -6   4  10         14.19          9.36         4.07 o
  -5   4  10         31.22         29.01         3.54 o
  -4   4  10        143.28        137.13         6.06 o
  -3   4  10         34.56         33.34         3.79 o
  -2   4  10         65.97         56.66         3.81 o
  -1   4  10        221.63        238.17         6.48 o
   0   4  10         14.15         13.49         1.58 o
   1   4  10        286.85        318.01        12.22 o
   2   4  10         32.10         37.23         1.83 o
   3   4  10         63.40         46.47         1.95 o
   4   4  10         47.13         48.25         1.88 o
   5   4  10         21.61         22.15         1.60 o
   6   4  10         13.54         20.99         1.93 o
   7   4  10         11.51         10.43         1.73 o
   8   4  10         70.30         66.76         4.66 o
   9   4  10        246.95        251.09        13.03 o
  10   4  10         37.88         30.70         4.18 o
  11   4  10          3.64          1.92         3.32 o
  12   4  10          0.57          1.34         3.71 o
  13   4  10          0.22          1.44         3.81 o
  -7   5  10          4.59          7.20         4.07 o
  -6   5  10          9.53          7.92         4.07 o
  -5   5  10         55.66         56.15         5.09 o
  -4   5  10         33.56         21.98         4.07 o
  -3   5  10        136.29        143.14         6.06 o
  -2   5  10        254.71        263.00         8.31 o
  -1   5  10         70.08         70.87         3.37 o
   0   5  10          5.18          3.17         1.29 o
   1   5  10        175.63        186.97         5.74 o
   2   5  10         11.16         14.82         1.35 o
   3   5  10        391.63        457.01         8.32 o
   4   5  10          2.85          0.54         1.40 o
   5   5  10         13.02         15.10         1.30 o
   6   5  10          0.19          0.72         1.18 o
   7   5  10         86.54        107.33         3.29 o
   8   5  10         12.31         14.50         3.42 o
   9   5  10         80.26         85.19         5.50 o
  10   5  10        352.27        333.69        11.34 o
  11   5  10          1.06          2.59         2.96 o
  12   5  10         15.42         11.62         3.71 o
  13   5  10          7.05         13.68         7.92 o
  -6   6  10          0.11          2.06         3.46 o
  -5   6  10         19.44         15.84         4.07 o
  -4   6  10         23.46         19.04         4.07 o
  -3   6  10        180.57        171.75         8.64 o
  -2   6  10          8.47         11.08         4.32 o
  -1   6  10        144.63        138.34         6.69 o
   0   6  10         35.16         35.04         2.16 o
   1   6  10        310.37        330.15         7.08 o
   2   6  10         35.51         33.90         1.58 o
   3   6  10         22.62         27.71         1.69 o
   4   6  10          0.74          1.62         0.86 o
   5   6  10          2.87          0.00         1.02 o
   6   6  10        913.11        929.92        16.53 o
   7   6  10        379.66        367.26         7.84 o
   8   6  10         73.19         87.23         4.37 o
   9   6  10        188.76        193.47         6.95 o
  10   6  10        158.38        146.00         7.17 o
  11   6  10          0.04         -0.41         3.46 o
  12   6  10         27.31         21.33         5.09 o
  13   6  10          0.45          5.92         7.92 o
  14   6  10          4.79         11.78         5.53 o
  -5   7  10         71.38         64.27         6.11 o
  -4   7  10          7.69          8.02         4.32 o
  -3   7  10          1.31          5.76         3.60 o
  -2   7  10        166.66        171.62         8.14 o
  -1   7  10         12.02          6.91         2.40 o
   0   7  10          2.16          3.84         1.66 o
   1   7  10        119.51        123.58         4.16 o
   2   7  10        110.40         98.75         4.07 o
   3   7  10        471.06        468.05        27.35 o
   5   7  10        232.83        230.35         8.14 o
   6   7  10         29.75         27.05         1.84 o
   7   7  10         88.49        107.23         3.70 o
   8   7  10        541.86        575.30        14.43 o
   9   7  10         73.49         67.61         4.66 o
  10   7  10        125.64        108.15         7.58 o
  11   7  10          6.98          7.61         3.46 o
  12   7  10         19.93         29.78         6.48 o
  13   7  10          0.47         21.07         7.92 o
  14   7  10          0.95          4.03         4.79 o
  -4   8  10          0.06          1.44         3.05 o
  -3   8  10          3.53          0.72         3.05 o
  -2   8  10         42.11         39.35         4.32 o
  -1   8  10         15.56         17.28         5.76 o
   0   8  10          6.96          5.04         2.04 o
   1   8  10          8.07          5.76         2.88 o
   6   8  10          1.25         10.08         7.20 o
   7   8  10       1454.31       1467.89        33.08 o
   8   8  10        100.73         92.52         4.37 o
   9   8  10         25.49         33.84         3.81 o
  10   8  10         89.21        100.94        10.14 o
  11   8  10          8.90         18.98         4.50 o
  12   8  10         28.85         30.07         5.53 o
  13   8  10         13.62         13.68         5.09 o
  14   8  10         16.11         21.95         5.86 o
  -4   9  10          1.14         -2.88         4.32 o
  -3   9  10         10.06         12.96         3.46 o
  -2   9  10          0.99         -2.88         3.60 o
  -1   9  10          0.00          3.46         2.40 o
   0   9  10         30.29         37.43         4.32 o
   1   9  10         13.66         17.28         2.88 o
   6   9  10        664.47        691.65        46.79 o
   7   9  10         11.29         12.55         2.42 o
   8   9  10          0.31         -2.55         2.21 o
   9   9  10         27.57         30.13         3.29 o
  10   9  10          0.72          0.65         3.24 o
  11   9  10         25.37         30.13         4.50 o
  12   9  10          9.97         25.06         5.76 o
  13   9  10          2.60         12.96         8.64 o
  -2  10  10        168.59        148.28        11.52 o
  -1  10  10          0.46          1.44         2.88 o
   0  10  10        141.70        132.45         8.64 o
   1  10  10         38.84         30.23         4.32 o
   5  10  10          0.20          2.88         4.32 o
   6  10  10        171.40        192.02        11.71 o
   7  10  10         82.16         79.84         7.58 o
   8  10  10         50.47         55.52         4.33 o
   9  10  10          0.67          0.21         3.60 o
  10  10  10         97.17         89.63         8.14 o
  11  10  10         76.36         86.38         6.91 o
  12  10  10        102.04        147.31         9.36 o
  13  10  10          0.65          7.36         7.92 o
  -1  11  10          0.07          4.32         4.32 o
   0  11  10          0.25         -1.44         2.88 o
   1  11  10          7.31          5.76         2.88 o
   3  11  10         22.97         20.15         5.76 o
   4  11  10         44.62         54.71         7.20 o
   5  11  10         50.78         46.07         7.20 o
   6  11  10        113.52        102.21        10.08 o
   7  11  10          4.36          4.32         4.50 o
   8  11  10         31.41         30.15         6.48 o
   9  11  10         98.43         93.92        11.79 o
  10  11  10         15.95         18.32         5.53 o
  11  11  10          0.68          1.92         4.50 o
  12  11  10         16.17         23.03         8.64 o
  13  11  10         28.48         46.07        10.08 o
   0  12  10          3.00          1.44         2.88 o
   1  12  10         23.16         20.15         4.32 o
   5  12  10         26.89         27.35         5.76 o
   6  12  10         49.76         44.62         5.86 o
   7  12  10          7.55          8.93         5.76 o
   8  12  10         14.07         13.82         4.79 o
   9  12  10          7.57         18.14         6.48 o
  10  12  10          4.85         17.80         5.53 o
  11  12  10         48.14         75.31         8.61 o
  12  12  10         65.95         80.62        11.52 o
   6  13  10         84.16         90.70        15.84 o
   7  13  10         62.60         72.14         9.36 o
   8  13  10          2.38          2.02         4.79 o
   9  13  10         35.52         49.13         7.92 o
  10  13  10         82.01        102.22        10.03 o
  11  13  10         53.62         69.21         8.99 o
   7  14  10          0.66         -1.44         8.64 o
   8  14  10          4.98          8.64        10.08 o
   9  14  10         42.05         47.98         8.64 o
  -4  -8  11         60.63         69.27         7.39 o
  -3  -8  11          0.09         -2.96         4.39 o
  -2  -8  11         31.88         20.64         4.85 o
  -1  -8  11          2.77          0.17         4.39 o
   0  -8  11          8.54          4.95         4.66 o
   1  -8  11         40.33         27.88         6.56 o
  -6  -7  11          9.02          6.82         4.54 o
  -5  -7  11         28.31         23.82         5.40 o
  -4  -7  11          9.12          4.55         3.99 o
  -3  -7  11          7.97          6.86         4.39 o
  -2  -7  11          6.55          5.29         3.99 o
  -1  -7  11          3.62          2.57         3.99 o
   0  -7  11          3.22          1.55         3.81 o
   1  -7  11          2.17          0.00         4.16 o
   2  -7  11          1.74          0.16         5.04 o
   3  -7  11          7.77          5.76         5.09 o
   4  -7  11          2.53         10.86         5.53 o
  -7  -6  11          3.79          2.73         7.50 o
  -6  -6  11          1.41          2.13         4.11 o
  -5  -6  11         33.41         34.66         5.40 o
  -4  -6  11         31.32         17.43         4.54 o
  -3  -6  11          0.01         -5.52         3.68 o
  -2  -6  11          3.92          2.44         3.81 o
  -1  -6  11          1.14         -2.40         3.32 o
   0  -6  11         10.05         10.19         3.81 o
   1  -6  11         18.88         26.92         5.67 o
   2  -6  11          0.00          1.44         5.76 o
   3  -6  11          3.18         -5.04         4.07 o
   4  -6  11         10.88         16.62         7.20 o
   5  -6  11          8.68          6.40         4.50 o
  -7  -5  11         30.53         26.27         4.98 o
  -6  -5  11          2.02         -1.30         4.11 o
  -5  -5  11          1.26          0.36         4.84 o
  -4  -5  11         44.59         48.69         6.39 o
  -3  -5  11          0.90         -4.67         3.11 o
  -2  -5  11          0.16         -3.43         2.29 o
  -1  -5  11          8.15          7.83         2.47 o
   0  -5  11         19.33         19.80         2.78 o
   1  -5  11          9.77          8.01         2.40 o
   2  -5  11          0.60         -1.44         3.32 o
   3  -5  11          7.44         15.26         4.79 o
   4  -5  11         88.19         92.52        15.12 o
   5  -5  11         38.35         20.20         5.53 o
   6  -5  11          6.19         16.23         5.53 o
   7  -5  11          0.00          2.16         5.09 o
  -8  -4  11         22.11         19.59         5.09 o
  -7  -4  11         46.90         52.24        12.99 o
  -6  -4  11         21.83         13.49         4.54 o
  -5  -4  11          0.24         -4.81         3.21 o
  -4  -4  11          4.11          2.06         5.57 o
  -3  -4  11          0.01          1.27         2.53 o
  -2  -4  11          0.57          1.78         2.53 o
  -1  -4  11         18.76         20.05         2.78 o
   0  -4  11         53.75         50.88         3.56 o
   1  -4  11         10.87         15.29         2.67 o
   2  -4  11         67.70         65.47         4.24 o
   3  -4  11         20.03         20.04         3.53 o
   4  -4  11         33.77         31.19         8.64 o
   5  -4  11         33.16         40.59         7.20 o
   6  -4  11          1.46         -5.76         4.07 o
   7  -4  11          0.29          3.52         4.50 o
   8  -4  11          3.71         -1.73         8.64 o
  -8  -3  11         10.71         10.81         5.94 o
  -7  -3  11          0.04         -4.72         3.78 o
  -6  -3  11         30.08         26.87         4.98 o
  -5  -3  11          1.46         -2.64         2.80 o
  -4  -3  11          2.24         -0.44         2.58 o
  -3  -3  11          0.01         -1.77         2.58 o
  -2  -3  11         24.81         22.08         3.10 o
  -1  -3  11         56.91         63.52         3.32 o
   0  -3  11         26.17         29.22         2.60 o
   1  -3  11        265.93        279.81         7.19 o
   2  -3  11        407.33        423.94        14.90 o
   3  -3  11         82.89         76.60         4.76 o
   4  -3  11         22.60         21.91         3.54 o
   5  -3  11         38.32         44.15         7.01 o
   6  -3  11         11.56          2.88         4.07 o
   7  -3  11          0.07          0.64         4.50 o
   8  -3  11          0.45         -3.20         4.50 o
   9  -3  11          0.75         -2.72         4.11 o
  -8  -2  11         15.94          9.85         5.14 o
  -7  -2  11          1.67         -2.40         3.78 o
  -6  -2  11         15.03         11.87         7.04 o
  -5  -2  11          0.04         -2.44         2.58 o
  -4  -2  11          0.67         -1.28         2.09 o
  -3  -2  11          1.27         -0.63         2.07 o
  -2  -2  11          2.67          2.91         2.18 o
  -1  -2  11          7.48         10.86         2.15 o
   0  -2  11        479.14        536.78        11.20 o
   1  -2  11         22.26         19.55         2.42 o
   2  -2  11        131.42        113.30         4.38 o
   3  -2  11          5.09          0.12         1.65 o
   4  -2  11         13.66         11.27         2.44 o
   5  -2  11         32.82         40.69         4.39 o
   6  -2  11         25.83         21.59         8.14 o
   7  -2  11         60.89         53.97         5.50 o
   8  -2  11         34.89         25.38         4.39 o
   9  -2  11          0.25          0.89         3.81 o
  10  -2  11         15.37         14.88         4.99 o
  -8  -1  11         17.22         18.04         5.61 o
  -7  -1  11          6.83          8.79         6.14 o
  -6  -1  11          0.00         -4.20         2.80 o
  -5  -1  11          0.90         -1.12         2.09 o
  -4  -1  11          2.47          1.44         2.21 o
  -3  -1  11        126.95        139.39         5.41 o
  -2  -1  11          1.15          2.94         2.07 o
  -1  -1  11        710.98        712.89        15.52 o
   0  -1  11        215.64        222.41         5.96 o
   1  -1  11        324.00        332.05         7.64 o
   2  -1  11          1.96         -2.40         2.36 o
   3  -1  11          6.21          3.32         1.60 o
   4  -1  11         64.86         68.33         5.25 o
   5  -1  11         98.95        111.71        10.38 o
   6  -1  11        118.60        109.08         8.64 o
   7  -1  11         22.05         19.87         6.52 o
   8  -1  11          2.11          4.47         3.02 o
   9  -1  11         61.99         62.06         5.98 o
  10  -1  11         15.29         17.94         6.56 o
  11  -1  11          3.86         -3.80         5.53 o
  -8   0  11          3.58         -2.16         5.04 o
  -7   0  11          5.74          6.09         3.81 o
  -6   0  11         10.06         13.03         3.02 o
  -5   0  11          1.33          0.36         2.16 o
  -4   0  11          0.01         -2.16         2.16 o
  -3   0  11          0.59          0.00         2.16 o
  -2   0  11        186.49        212.25         6.81 o
  -1   0  11         90.80        103.85         6.89 o
   0   0  11         19.63         15.42         1.95 o
   1   0  11         19.64         24.55         2.21 o
   2   0  11         11.51          8.58         1.83 o
   3   0  11         24.47         28.51         2.47 o
   4   0  11         18.22         21.49         2.44 o
   5   0  11         29.29         30.90         3.54 o
   6   0  11         15.51         14.40         4.07 o
   7   0  11         78.68         77.49         4.83 o
   8   0  11         65.16         55.94         4.57 o
   9   0  11         34.35         29.13         4.66 o
  10   0  11         56.50         59.07         6.06 o
  11   0  11          0.65          2.22         5.53 o
  -8   1  11          0.78         -1.60         4.50 o
  -7   1  11          2.88         -3.60         4.07 o
  -6   1  11          1.45         -1.95         2.44 o
  -5   1  11         13.80         15.12         3.74 o
  -4   1  11         25.58         23.39         2.88 o
  -3   1  11        217.64        237.15         7.48 o
  -2   1  11        134.56        137.56         5.36 o
  -1   1  11        813.63        864.93        19.07 o
   0   1  11          2.52         -1.01         1.69 o
   1   1  11         90.98         80.12         3.36 o
   2   1  11          0.25         -0.59         1.32 o
   3   1  11          0.76          0.00         1.46 o
   4   1  11        244.42        245.67         6.29 o
   5   1  11         12.45         10.87         3.21 o
   6   1  11         63.50         71.06         9.36 o
   7   1  11        181.98        182.01         8.29 o
   8   1  11         26.26         23.90         3.37 o
   9   1  11        120.33        108.14         6.89 o
  10   1  11          1.11          1.66         3.81 o
  11   1  11         46.47         42.36         5.22 o
  12   1  11          3.43          3.17         5.76 o
  -7   2  11         17.15         11.41         3.54 o
  -6   2  11          0.00         -4.05         2.70 o
  -5   2  11          5.08          4.99         2.29 o
  -4   2  11         47.32         45.86         3.53 o
  -3   2  11         43.31         46.20         3.37 o
  -2   2  11        244.27        228.72         7.00 o
  -1   2  11        101.34         95.58         4.10 o
   0   2  11          8.86          7.75         2.08 o
   1   2  11        197.62        211.93         6.01 o
   2   2  11         10.91         10.43         1.60 o
   3   2  11          0.48         -1.99         1.32 o
   4   2  11        194.11        189.96         5.38 o
   5   2  11          9.77          7.68         2.49 o
   6   2  11        386.32        396.17        16.56 o
   7   2  11         93.62         93.01         5.50 o
   8   2  11         17.13         15.54         2.88 o
   9   2  11        136.35        133.79         7.39 o
  10   2  11          8.53          9.52         3.81 o
  11   2  11          0.18          4.73         3.54 o
  12   2  11          1.77          1.77         3.81 o
  -7   3  11          1.53          4.32         4.07 o
  -6   3  11          0.56          3.89         2.96 o
  -5   3  11          2.09          2.74         3.09 o
  -4   3  11        160.07        163.07         6.89 o
  -3   3  11         36.36         29.57         3.32 o
  -2   3  11          0.03         -3.14         2.09 o
  -1   3  11         14.62         14.94         2.49 o
   0   3  11         42.19         41.31         3.32 o
   1   3  11         29.19         31.71         2.29 o
   2   3  11          9.84         12.42         1.88 o
   3   3  11        106.66        108.52         3.97 o
   4   3  11        105.43        116.82         5.02 o
   5   3  11         36.07         33.89         2.88 o
   6   3  11          5.79          3.36         2.49 o
   7   3  11         98.94         92.08         5.44 o
   8   3  11          8.99          4.89         3.16 o
   9   3  11          0.12         -1.57         3.76 o
  10   3  11        242.49        265.10        10.51 o
  11   3  11          0.03          6.98         3.81 o
  12   3  11         15.54          8.31         4.67 o
  13   3  11          4.95          2.46         4.99 o
  -7   4  11          1.43         -0.72         5.04 o
  -6   4  11         16.35         21.03         4.50 o
  -5   4  11          1.84         -0.72         3.05 o
  -4   4  11         30.19         29.91         3.54 o
  -3   4  11          3.06          0.48         2.49 o
  -2   4  11          0.44          1.26         3.10 o
  -1   4  11        156.34        156.79         6.06 o
   0   4  11          6.21          6.41         1.55 o
   1   4  11        155.45        150.54         4.83 o
   2   4  11        354.60        359.90         7.23 o
   3   4  11          6.30          5.23         1.19 o
   4   4  11         50.67         55.08         2.30 o
   5   4  11        164.20        152.93         4.23 o
   6   4  11        187.97        183.99         5.76 o
   7   4  11         91.99         98.04         6.56 o
   8   4  11         95.25         99.57         4.64 o
   9   4  11          0.31          1.18         2.70 o
  10   4  11         40.54         40.49         4.66 o
  11   4  11         63.39         66.30         5.50 o
  12   4  11         15.02         25.86         4.66 o
  13   4  11          1.59          2.79         4.39 o
  -6   5  11         63.07         65.15         6.56 o
  -5   5  11         10.31         15.50         5.04 o
  -4   5  11         36.64         22.46         4.32 o
  -3   5  11         18.10         11.67         3.05 o
  -2   5  11        281.59        275.07         9.14 o
  -1   5  11         83.58         73.21         4.16 o
   0   5  11          8.42         12.79         1.87 o
   1   5  11          6.85          7.20         1.37 o
   2   5  11         90.78         95.44         3.10 o
   3   5  11         24.20         27.64         1.83 o
   4   5  11        159.36        156.90         3.82 o
   5   5  11         87.25         93.31         4.15 o
   6   5  11          9.40          9.15         1.38 o
   7   5  11         23.76         27.75         2.96 o
   8   5  11          6.35          5.76         2.44 o
   9   5  11        139.59        144.44         7.17 o
  10   5  11         26.80         33.29         4.37 o
  11   5  11         28.45         21.22         3.81 o
  12   5  11          0.01         -3.60         4.07 o
  13   5  11          4.21          9.16         5.53 o
  -5   6  11          5.67          2.26         4.32 o
  -4   6  11          2.32          4.32         3.46 o
  -3   6  11          0.69         -0.29         2.40 o
  -2   6  11         16.74         18.72         3.05 o
  -1   6  11         54.53         47.33         5.04 o
   0   6  11          2.80          2.88         1.44 o
   1   6  11         40.58         38.49         2.16 o
   2   6  11        480.23        522.31        11.27 o
   3   6  11        112.56        105.80         4.83 o
   4   6  11        127.10        113.76         4.30 o
   5   6  11         32.55         29.78         1.76 o
   6   6  11         84.58         96.46         3.44 o
   7   6  11         17.98         21.52         2.02 o
   8   6  11        371.91        369.21         9.85 o
   9   6  11        150.79        137.04         6.55 o
  10   6  11         21.79         27.35         4.50 o
  11   6  11          6.48          2.88         7.20 o
  12   6  11         20.94         23.67         5.53 o
  13   6  11          6.75         12.24         6.48 o
  -5   7  11          0.27          0.00         3.46 o
  -4   7  11         27.94         28.79         4.50 o
  -3   7  11         14.92         17.64         3.46 o
  -2   7  11         61.14         56.16         6.48 o
  -1   7  11         93.12         77.56        12.24 o
   0   7  11          2.39          1.44         1.66 o
   1   7  11        137.26        138.71         4.99 o
   2   7  11         55.00         55.35         6.94 o
   3   7  11         37.25         34.24         5.36 o
   4   7  11         12.78         11.23         2.16 o
   5   7  11         90.59        105.23         5.06 o
   6   7  11         81.44         74.61         3.81 o
   7   7  11        367.29        386.68         9.66 o
   8   7  11        317.83        350.09        11.56 o
   9   7  11        138.80        136.89         7.92 o
  10   7  11         62.69         62.57         7.20 o
  11   7  11         73.43         75.31         6.56 o
  12   7  11         74.82         73.50         7.20 o
  13   7  11         27.68         32.54         7.92 o
  -4   8  11          7.77          9.87         3.60 o
  -3   8  11          0.52          1.44         3.05 o
  -2   8  11         98.32         90.70         6.11 o
  -1   8  11        210.93        223.24        22.31 o
   0   8  11         40.54         31.74         5.04 o
   1   8  11         79.85         80.62         5.76 o
   2   8  11          0.83         -1.44         1.44 o
   3   8  11         12.33          8.08         2.16 o
   4   8  11         27.42         35.99         4.32 o
   5   8  11        133.27        140.67        15.12 o
   6   8  11        593.51        588.74        19.44 o
   7   8  11        274.26        295.59        16.62 o
   8   8  11          0.01         -1.44         3.12 o
   9   8  11          0.60          1.23         2.09 o
  10   8  11         48.93         50.17         5.53 o
  11   8  11          1.70          6.99         3.60 o
  12   8  11         28.25         40.31         5.53 o
  13   8  11          4.81          8.00         5.76 o
  -3   9  11          0.17         -1.03         3.46 o
  -2   9  11          9.48          9.25         3.46 o
  -1   9  11         14.89         20.49         5.76 o
   0   9  11         55.45         43.19         5.76 o
   1   9  11        189.19        161.24        10.08 o
   2   9  11          2.25          2.88         2.88 o
   6   9  11        701.89        719.82        35.99 o
   7   9  11        366.94        356.96         9.91 o
   8   9  11         30.42         37.39         3.29 o
   9   9  11         43.53         43.28         4.09 o
  10   9  11         51.87         61.06         5.53 o
  11   9  11         52.80         62.40         5.86 o
  12   9  11          5.47          2.06         4.32 o
  13   9  11          5.62          0.96         4.50 o
  -2  10  11          3.32          0.00         4.32 o
  -1  10  11         21.81         11.52         4.32 o
   0  10  11         21.97         23.03         4.32 o
   1  10  11         27.47         27.35         4.32 o
   5  10  11        126.49        138.21        11.52 o
   6  10  11          2.31          4.32         4.32 o
   7  10  11          1.49          4.32         3.46 o
   8  10  11          0.77          2.88         2.35 o
   9  10  11          7.69          2.88         4.32 o
  10  10  11         18.94         15.84         5.76 o
  11  10  11          0.01          1.23         3.60 o
  12  10  11          2.12         19.90         8.64 o
  13  10  11         10.05         27.01         5.53 o
  -1  11  11          2.65          0.00         2.88 o
   0  11  11          0.64          1.44         2.88 o
   1  11  11         77.65         59.03         5.76 o
   2  11  11          0.89          5.76         2.88 o
   4  11  11         19.20         21.59         5.76 o
   5  11  11          6.85         10.08         5.76 o
   6  11  11          0.05         -2.88         4.32 o
   7  11  11        141.72        158.48        12.24 o
   8  11  11         99.16        106.21         8.99 o
   9  11  11          0.58          7.52         4.50 o
  10  11  11          0.13          0.16         5.04 o
  11  11  11         71.27         89.26        11.52 o
  12  11  11         72.99         96.46        12.96 o
  13  11  11          1.27         -4.32         7.20 o
   1  12  11          6.21         10.08         4.32 o
   2  12  11         14.74         15.84         4.32 o
   5  12  11         49.38         46.07         7.20 o
   6  12  11          3.64          0.00         4.32 o
   7  12  11          2.23          2.56         4.50 o
   8  12  11          0.03         -0.80         4.50 o
   9  12  11         22.50         16.23         5.53 o
  10  12  11        113.25        159.76        11.98 o
  11  12  11          0.01         -1.44         7.20 o
  12  12  11         47.67         95.02        12.96 o
   7  13  11          1.30          5.76         4.79 o
   8  13  11          0.20          5.47         4.79 o
   9  13  11          6.40          9.82         5.53 o
  10  13  11          6.94         16.72         8.64 o
  11  13  11         45.52         73.42        11.52 o
   8  14  11          5.49          2.88        10.08 o
  -4  -7  12          8.85          7.35         4.54 o
  -3  -7  12          3.90         -5.06         3.99 o
  -2  -7  12         15.74         15.07         4.85 o
  -1  -7  12         17.16         23.80         5.22 o
   0  -7  12         18.72         24.47         6.11 o
   1  -7  12          0.47         -0.72         5.09 o
   2  -7  12          2.78          1.44         5.09 o
  -6  -6  12         12.62          1.85         4.66 o
  -5  -6  12          0.15         -5.98         3.99 o
  -4  -6  12          5.07         -0.62         3.99 o
  -3  -6  12          6.56         -1.55         3.81 o
  -2  -6  12          0.72          0.78         3.81 o
  -1  -6  12          0.66         -1.34         3.54 o
   0  -6  12          3.27          4.65         3.81 o
   1  -6  12          1.19         -1.60         4.50 o
   2  -6  12          3.91         -1.76         4.50 o
   3  -6  12          1.32         -0.16         4.50 o
   4  -6  12          3.16          0.72         5.09 o
  -6  -5  12          3.91         -4.15         4.11 o
  -5  -5  12          0.28         -2.06         5.58 o
  -4  -5  12          0.86         -2.16         3.68 o
  -3  -5  12         25.31         25.64         4.85 o
  -2  -5  12          0.23         -1.96         3.18 o
  -1  -5  12          0.02         -0.48         3.32 o
   0  -5  12          4.14         -0.96         3.32 o
   1  -5  12         31.35         25.13         4.39 o
   2  -5  12         15.40          5.92         4.50 o
   3  -5  12          8.45          5.60         4.50 o
   4  -5  12          2.31         -1.12         4.50 o
   5  -5  12          3.81          7.46         5.53 o
   6  -5  12          8.79          8.51         6.48 o
  -7  -4  12          0.21         -5.27         4.11 o
  -6  -4  12          1.20         -2.29         4.11 o
  -5  -4  12         67.49         67.33         6.87 o
  -4  -4  12          1.55         -4.81         3.21 o
  -3  -4  12          0.04         -3.50         5.24 o
  -2  -4  12         10.82         10.41         3.81 o
  -1  -4  12          4.70          1.77         2.63 o
   0  -4  12          0.93          1.77         2.63 o
   1  -4  12         20.35         25.02         3.37 o
   2  -4  12          1.48          3.60         4.07 o
   3  -4  12         52.94         43.19         6.56 o
   4  -4  12          0.62         -1.44         4.50 o
   5  -4  12          4.06          8.32         4.50 o
   6  -4  12         45.20         48.30         6.91 o
   7  -4  12          8.35          9.03         5.53 o
  -7  -3  12          7.19          0.95         4.11 o
  -6  -3  12          7.05          3.71         7.61 o
  -5  -3  12          2.94         -3.60         3.78 o
  -4  -3  12          0.82         -2.24         3.21 o
  -3  -3  12          1.23         -0.26         2.53 o
  -2  -3  12          1.79         -3.20         2.36 o
  -1  -3  12          1.12         -0.31         2.44 o
   0  -3  12          0.28         -1.03         2.44 o
   1  -3  12          0.34          1.65         2.44 o
   2  -3  12         10.08         12.02         2.88 o
   3  -3  12          0.62          6.25         4.53 o
   4  -3  12        138.53        145.79         7.56 o
   5  -3  12          3.89          5.92         4.50 o
   6  -3  12          2.37          0.48         4.50 o
   7  -3  12          0.00         -4.64         4.50 o
   8  -3  12         25.28         20.39         5.86 o
  -7  -2  12         10.47          8.91         4.66 o
  -6  -2  12          0.87         -3.42         4.88 o
  -5  -2  12          0.13         -2.88         3.73 o
  -4  -2  12         15.80         10.61         3.34 o
  -3  -2  12          0.41          0.41         2.40 o
  -2  -2  12         12.65         11.18         2.47 o
  -1  -2  12          1.57          0.88         2.18 o
   0  -2  12          3.08          1.20         2.28 o
   1  -2  12         64.30         64.71         3.97 o
   2  -2  12        251.78        257.40         7.42 o
   3  -2  12          0.20         -0.38         2.29 o
   4  -2  12         13.27          9.65         2.96 o
   5  -2  12          5.06          6.62         2.96 o
   6  -2  12          1.27         -1.92         3.32 o
   7  -2  12          1.19         -0.62         3.54 o
   8  -2  12         21.08         23.85         6.11 o
   9  -2  12          9.81         14.13         5.53 o
  -7  -1  12          5.21         -1.65         4.80 o
  -6  -1  12          1.10         -1.92         3.40 o
  -5  -1  12          1.95         -0.45         2.93 o
  -4  -1  12          3.15          1.89         2.35 o
  -3  -1  12          0.12         -0.10         2.18 o
  -2  -1  12          1.52         -1.38         2.07 o
  -1  -1  12          0.20          3.00         2.07 o
   0  -1  12        124.88        130.30         5.29 o
   1  -1  12         99.13        100.60         5.89 o
   2  -1  12          0.78         -2.90         1.93 o
   3  -1  12         23.92         25.26         2.47 o
   4  -1  12          3.50          4.80         2.29 o
   5  -1  12         38.63         32.58         3.99 o
   6  -1  12          0.22          0.18         3.70 o
   7  -1  12          2.67          5.60         7.92 o
   8  -1  12         67.32         76.28         6.45 o
   9  -1  12          0.42          3.64         4.39 o
  10  -1  12          2.99          0.48         4.16 o
  -7   0  12          0.98         -2.88         4.07 o
  -6   0  12          2.20          1.75         3.54 o
  -5   0  12          0.81          0.72         3.74 o
  -4   0  12          0.59         -0.96         2.11 o
  -3   0  12          0.11          0.32         2.09 o
  -2   0  12         33.94         31.65         2.98 o
  -1   0  12        299.86        344.18        12.25 o
   0   0  12        449.23        476.18        18.46 o
   1   0  12        182.73        160.59         5.47 o
   2   0  12         37.53         35.28         2.67 o
   3   0  12          5.45          0.38         2.29 o
   4   0  12         32.57         34.45         3.02 o
   5   0  12          5.09          0.96         2.29 o
   6   0  12         57.95         58.42         6.56 o
   7   0  12          8.26          8.64         4.50 o
   8   0  12          2.56          4.32         3.32 o
   9   0  12         31.51         40.63         5.40 o
  10   0  12         17.30         13.10         4.57 o
  11   0  12          0.12         -0.58         4.79 o
  -7   1  12          1.70          1.60         4.50 o
  -6   1  12          2.73          1.92         3.32 o
  -5   1  12          9.40         11.90         3.02 o
  -4   1  12          0.43         -1.95         2.44 o
  -3   1  12          1.02          2.02         2.29 o
  -2   1  12         63.07         66.52         4.10 o
  -1   1  12        230.54        242.12         7.53 o
   0   1  12         11.87          5.36         2.18 o
   1   1  12          1.81          0.30         2.02 o
   2   1  12         49.21         42.76         3.05 o
   3   1  12          7.95          1.76         2.08 o
   4   1  12          2.04          3.36         2.49 o
   5   1  12          3.72          4.32         2.49 o
   6   1  12         32.22         30.61         4.50 o
   7   1  12         64.77         78.99         6.56 o
   8   1  12        175.13        161.70         6.64 o
   9   1  12        185.40        178.98         7.36 o
  10   1  12          6.31          4.93         4.36 o
  11   1  12         37.42         35.60         5.22 o
  -7   2  12          0.01         -5.76         4.07 o
  -6   2  12          2.82          3.02         4.11 o
  -5   2  12         18.37         21.31         3.80 o
  -4   2  12          1.31          3.53         2.70 o
  -3   2  12        115.48        105.90         7.69 o
  -2   2  12        210.07        235.12         7.14 o
  -1   2  12         23.96         24.07         2.63 o
   0   2  12         40.13         43.43         2.74 o
   1   2  12        337.41        369.71         9.32 o
   2   2  12         92.97         77.55         3.34 o
   3   2  12        133.39        132.45         6.06 o
   4   2  12         26.42         26.46         3.32 o
   5   2  12          6.65          5.28         2.49 o
   6   2  12        195.87        187.48         7.73 o
   7   2  12          0.57          3.60         3.05 o
   8   2  12          8.36          9.47         3.02 o
   9   2  12          1.51          5.99         3.02 o
  10   2  12         26.50         29.39         4.66 o
  11   2  12          0.08          0.89         3.81 o
  12   2  12          7.50          6.48         4.66 o
  -6   3  12          3.99          2.88         4.07 o
  -5   3  12          1.84         -0.52         2.70 o
  -4   3  12         56.91         54.97         4.39 o
  -3   3  12          7.52         10.37         2.96 o
  -2   3  12         17.95         21.27         3.32 o
  -1   3  12          5.52          7.20         2.49 o
   0   3  12         50.61         58.77         4.16 o
   1   3  12         14.88          7.20         2.49 o
   2   3  12          0.12         -1.85         3.15 o
   3   3  12          0.20         -0.90         1.84 o
   4   3  12         20.43         20.27         2.96 o
   5   3  12        323.17        337.37        10.23 o
   6   3  12          0.37          1.03         2.09 o
   7   3  12          0.52         -2.88         3.05 o
   8   3  12          3.40          0.86         3.74 o
   9   3  12         11.78          6.44         3.02 o
  10   3  12          4.61          9.08         3.81 o
  11   3  12         44.84         48.72         5.22 o
  12   3  12          1.93         -3.88         3.81 o
  -6   4  12          2.72         -1.44         3.46 o
  -5   4  12          0.93          0.62         3.46 o
  -4   4  12         10.97         11.72         3.60 o
  -3   4  12         20.83         22.29         3.90 o
  -2   4  12         35.47         40.00         3.54 o
  -1   4  12          7.97         12.96         2.49 o
   0   4  12          7.87          6.24         2.49 o
   1   4  12          4.24          3.42         1.84 o
   2   4  12         35.81         42.60         2.58 o
   3   4  12        263.35        305.78         9.98 o
   4   4  12          0.51          0.41         1.37 o
   5   4  12          6.16          1.65         2.09 o
   6   4  12         30.52         29.83         2.96 o
   7   4  12          0.03         -0.21         2.09 o
   8   4  12         18.18         22.60         3.54 o
   9   4  12          8.99         10.44         2.88 o
  10   4  12          6.15          7.42         3.81 o
  11   4  12         37.25         48.06         5.50 o
  12   4  12          1.32          3.88         3.81 o
  13   4  12          4.59         16.23         5.53 o
  -6   5  12          1.48          2.88         4.07 o
  -5   5  12         48.98         48.54         5.53 o
  -4   5  12         56.14         46.47         5.09 o
  -3   5  12          0.72          1.44         3.05 o
  -2   5  12          3.95          2.88         3.05 o
  -1   5  12         16.76         16.86         2.49 o
   0   5  12          0.45         -2.49         1.66 o
   1   5  12         23.31         19.26         2.16 o
   2   5  12         16.60         20.18         1.93 o
   3   5  12        296.14        336.92         8.06 o
   4   5  12         13.35         15.45         1.93 o
   5   5  12         27.66         24.99         1.93 o
   6   5  12          4.78          4.11         2.09 o
   7   5  12        205.69        227.67         7.73 o
   8   5  12          4.02          3.31         2.96 o
   9   5  12          0.90          6.07         2.44 o
  10   5  12          2.15          1.73         2.96 o
  11   5  12          0.00         -1.03         3.46 o
  12   5  12          2.35          2.88         4.50 o
  13   5  12         19.41         23.15         6.11 o
  -5   6  12          5.77          9.05         3.46 o
  -4   6  12         46.26         38.49         5.09 o
  -3   6  12          2.70          2.16         3.05 o
  -2   6  12          1.43          3.60         3.05 o
  -1   6  12        101.83        102.11         7.92 o
   0   6  12         24.69         20.26         3.05 o
   1   6  12        113.31        114.04         5.84 o
   2   6  12         27.16         22.31         2.16 o
   3   6  12         13.99         18.08         1.79 o
   4   6  12          0.52          2.30         1.38 o
   5   6  12          0.16          2.06         1.37 o
   6   6  12        397.19        458.79         9.66 o
   7   6  12        176.01        185.22         6.89 o
   8   6  12        123.06        120.03         6.33 o
   9   6  12         28.95         42.81         4.39 o
  10   6  12          6.67          5.35         3.46 o
  11   6  12         66.77         62.28         6.56 o
  12   6  12          3.75          2.88         4.50 o
  13   6  12         47.15         49.79         6.56 o
  -4   7  12         11.92          8.64         4.07 o
  -3   7  12          4.56          2.88         3.05 o
  -2   7  12          0.10          0.00         3.60 o
  -1   7  12          2.25         -1.73         2.40 o
   0   7  12         48.64         44.68         4.07 o
   1   7  12          8.56         11.66         1.84 o
   2   7  12         51.47         47.57         4.40 o
   3   7  12          6.05          5.24         1.66 o
   4   7  12          1.40          1.44         1.44 o
   5   7  12        295.85        318.75         8.10 o
   6   7  12         38.05         39.39         2.44 o
   7   7  12         10.82         16.28         2.29 o
   8   7  12        400.60        470.01        19.44 o
   9   7  12         85.53         90.70         6.91 o
  10   7  12         12.58          7.92         4.07 o
  11   7  12         91.71        112.23         7.95 o
  12   7  12          0.02         -0.80         4.50 o
  13   7  12          1.59          6.24         4.50 o
  -3   8  12          0.08          1.65         3.60 o
  -2   8  12          0.73         -1.44         2.40 o
  -1   8  12          8.88         12.35         3.05 o
   0   8  12          1.52         -3.05         2.04 o
   1   8  12         11.04          5.76         2.04 o
   2   8  12         21.20         14.40         2.88 o
   3   8  12         56.50         47.95         7.20 o
   4   8  12         65.43         69.85         7.20 o
   5   8  12          6.62          7.20         2.04 o
   6   8  12         34.43         39.70         3.46 o
   7   8  12         77.90         94.35         4.85 o
   8   8  12         97.82        105.09        13.68 o
   9   8  12          0.11         -5.40         3.60 o
  10   8  12         15.35         14.06         2.81 o
  11   8  12          1.74          9.36         3.70 o
  12   8  12         15.88         24.30         5.53 o
  13   8  12          0.55          2.08         4.50 o
  -2   9  12         28.37         21.10         4.07 o
  -1   9  12         78.76         86.14        20.15 o
   0   9  12        234.41        204.43        11.52 o
   1   9  12         18.08         11.52         2.88 o
   2   9  12         12.66          4.32         2.88 o
   3   9  12          0.02         -2.16         1.44 o
   6   9  12          1.98         10.08         2.88 o
   7   9  12          0.91          0.86         3.26 o
   8   9  12          0.62         -1.08         2.35 o
   9   9  12         22.90         27.35         7.20 o
  10   9  12         36.31         43.47         5.04 o
  11   9  12          4.84          5.14         3.46 o
  12   9  12         16.22         24.41         4.50 o
  13   9  12         13.63         13.82         4.79 o
  -1  10  12        103.49        102.21         8.64 o
   0  10  12         12.20         11.52         4.32 o
   1  10  12         27.05         15.84         4.32 o
   2  10  12         47.77         31.67         4.32 o
   6  10  12          2.65          4.32         5.76 o
   7  10  12         22.53         34.55         7.20 o
   8  10  12         92.24         89.86         5.70 o
   9  10  12         13.51          7.20         5.76 o
  10  10  12         44.54         48.95         8.64 o
  11  10  12          6.11         13.70         5.76 o
  12  10  12         57.98         79.97        10.80 o
  13  10  12         19.59         18.72         7.92 o
   0  11  12          1.29          5.76         4.32 o
   1  11  12          0.59          1.44         2.88 o
   2  11  12         22.53         14.40         2.88 o
   5  11  12         19.46         17.28         5.76 o
   6  11  12         55.73         66.22        10.08 o
   7  11  12         19.83         28.79         7.20 o
   8  11  12          0.13         -0.64         5.76 o
   9  11  12          4.66         -4.32         5.76 o
  10  11  12         13.86         14.40         7.20 o
  11  11  12         21.29         27.35         8.64 o
  12  11  12         28.45         59.03        10.08 o
   1  12  12          2.94          2.88         2.88 o
   2  12  12          5.11          2.88         2.88 o
   4  12  12         28.83         31.67         7.20 o
   5  12  12          7.69          8.64         5.76 o
   6  12  12          0.24         -2.88         4.32 o
   7  12  12         60.23         83.50        10.08 o
   8  12  12         16.32         23.75         5.86 o
   9  12  12          9.46         14.27         5.53 o
  10  12  12          0.08          0.00         7.20 o
  11  12  12          0.04         -5.76         7.20 o
   6  13  12          6.32         -2.88         5.76 o
   7  13  12          0.27          4.32         5.76 o
   8  13  12          2.07         -3.17         4.79 o
   9  13  12         34.87         47.93         7.95 o
  10  13  12          0.61          4.32         7.20 o
  -1  -7  13          2.97          2.88         5.76 o
  -4  -6  13          0.04         -5.98         3.99 o
  -3  -6  13         10.70         16.39         4.85 o
  -2  -6  13          4.57         -0.86         3.99 o
  -1  -6  13          0.59          3.84         4.16 o
   0  -6  13         11.97         18.95         8.64 o
   1  -6  13         28.74         35.22         6.56 o
   2  -6  13         12.53         10.21         5.53 o
   3  -6  13          3.65         -3.74         7.92 o
  -5  -5  13          2.02         -2.80         4.54 o
  -4  -5  13         13.88          4.59         4.85 o
  -3  -5  13          0.55         -5.52         3.68 o
  -2  -5  13         13.60          9.91         4.39 o
  -1  -5  13          3.14         -0.44         3.81 o
   0  -5  13          0.19         -5.28         4.50 o
   1  -5  13        104.57         90.63        10.08 o
   2  -5  13          0.66         -1.12         4.50 o
   3  -5  13         19.10         22.66         6.48 o
   4  -5  13          0.31         -2.24         4.50 o
   5  -5  13         11.04         16.56         6.48 o
  -6  -4  13          2.22         -6.22         4.15 o
  -5  -4  13          0.37         -6.12         7.21 o
  -4  -4  13          0.06        -11.88         7.92 o
  -3  -4  13          5.75          0.18         3.68 o
  -2  -4  13         10.31          9.07         3.99 o
  -1  -4  13          1.42         -2.88         4.75 o
   0  -4  13         43.62         37.31         4.85 o
   1  -4  13          1.07          0.32         4.50 o
   2  -4  13        137.52        131.92        16.56 o
   3  -4  13         18.60         18.72         5.53 o
   4  -4  13         27.40         26.65         6.11 o
   5  -4  13         13.50         10.08         5.09 o
   6  -4  13          8.84          9.42         5.53 o
  -6  -3  13          6.40         -0.78         5.95 o
  -5  -3  13          1.10          1.02         4.11 o
  -4  -3  13          0.01         -3.60         3.68 o
  -3  -3  13         40.82         32.66         6.34 o
  -2  -3  13         14.60         11.09         3.99 o
  -1  -3  13         28.89         32.13         3.91 o
   0  -3  13         18.98         17.34         3.37 o
   1  -3  13         64.95         60.11         4.64 o
   2  -3  13          3.72          4.73         3.54 o
   3  -3  13        120.82        127.75        21.59 o
   4  -3  13          2.40          7.04         5.04 o
   5  -3  13          1.51         -0.48         4.50 o
   6  -3  13         10.02          4.61         9.36 o
   7  -3  13         13.05         11.91         5.53 o
   8  -3  13          0.42         -2.24         5.76 o
  -6  -2  13          3.55         -3.68         6.60 o
  -5  -2  13          6.45          4.01         6.18 o
  -4  -2  13          5.75         -0.32         3.21 o
  -3  -2  13          0.45         -4.11         2.74 o
  -2  -2  13          0.53         -0.45         2.53 o
  -1  -2  13          7.01          8.88         3.18 o
   0  -2  13          0.00          3.39         2.50 o
   1  -2  13         12.22          9.79         2.58 o
   2  -2  13         45.01         66.72         6.56 o
   3  -2  13         53.40         55.65         5.99 o
   4  -2  13         18.85         18.60         3.81 o
   5  -2  13         71.98         67.14         5.70 o
   6  -2  13         20.39         27.73         7.20 o
   7  -2  13         41.41         45.08         6.56 o
   8  -2  13          0.71         -0.48         4.50 o
   9  -2  13          0.01         12.84         5.86 o
  -7  -1  13          0.85          0.17         5.73 o
  -6  -1  13         15.82         10.91         5.97 o
  -5  -1  13          1.03         -4.81         3.21 o
  -4  -1  13          2.04         -1.28         4.99 o
  -3  -1  13          9.81         10.39         2.73 o
  -2  -1  13         16.19         19.34         2.85 o
  -1  -1  13         11.78         18.66         2.78 o
   0  -1  13         26.92         32.26         2.91 o
   1  -1  13         19.11         21.65         2.87 o
   2  -1  13          0.06         -1.36         2.02 o
   3  -1  13         27.99         31.49         5.19 o
   4  -1  13        172.69        209.03         9.56 o
   5  -1  13          0.14         -4.17         2.96 o
   6  -1  13          9.24          6.40         5.76 o
   7  -1  13        109.04        108.02         8.99 o
   8  -1  13         12.52         16.02         4.66 o
   9  -1  13        127.51        132.93        10.65 o
  10  -1  13         65.54         57.18        15.12 o
  -7   0  13          0.08         -2.05         4.11 o
  -6   0  13          0.80         -5.52         3.68 o
  -5   0  13          0.09         -4.65         3.10 o
  -4   0  13         11.41          3.94         2.52 o
  -3   0  13         18.17         22.32         3.67 o
  -2   0  13          0.40          0.53         2.18 o
  -1   0  13          6.47          6.38         2.51 o
   0   0  13          6.81         10.16         2.56 o
   1   0  13        191.97        206.78         6.86 o
   2   0  13         25.51         21.68         2.67 o
   3   0  13         57.31         63.09         5.12 o
   4   0  13          1.02         -3.84         2.91 o
   5   0  13         59.52         53.88         3.84 o
   6   0  13          2.33          7.20         4.50 o
   7   0  13          2.14          1.44         4.07 o
   8   0  13          0.87         -0.62         3.54 o
   9   0  13        132.51        134.43         8.23 o
  10   0  13          3.81          3.81         3.99 o
  -6   1  13          6.59          4.32         4.50 o
  -5   1  13         27.26         31.28         4.39 o
  -4   1  13          1.24         -0.93         2.44 o
  -3   1  13         39.78         36.77         4.16 o
  -2   1  13          0.86          2.16         2.44 o
  -1   1  13         86.82         97.14         7.85 o
   0   1  13        253.86        279.91         9.85 o
   1   1  13        184.57        189.81         8.76 o
   2   1  13        281.73        296.93         7.90 o
   3   1  13         23.61         22.37         2.74 o
   4   1  13          7.18          2.26         2.44 o
   5   1  13         41.71         41.30         4.39 o
   6   1  13         60.68         56.95         6.11 o
   7   1  13         33.95         35.08         5.53 o
   8   1  13          5.75          5.96         4.80 o
   9   1  13          0.01         -4.67         3.11 o
  10   1  13         29.52         28.38         6.03 o
  11   1  13          0.63          0.80         3.18 o
  -6   2  13          4.47          0.62         3.54 o
  -5   2  13          0.04         -1.44         2.96 o
  -4   2  13        211.28        212.51        10.65 o
  -3   2  13          0.60          0.13         2.70 o
  -2   2  13         47.95         55.53         3.62 o
  -1   2  13        158.61        205.27         7.07 o
   0   2  13         53.60         55.33         3.53 o
   1   2  13         14.42         14.10         2.44 o
   2   2  13          0.93         -2.54         1.79 o
   3   2  13         42.09         40.56         4.69 o
   4   2  13         31.57         30.12         4.04 o
   5   2  13          0.44          3.84         2.49 o
   6   2  13          7.35          7.46         2.78 o
   7   2  13          0.43         -2.88         3.46 o
   8   2  13         83.79         76.26         5.70 o
   9   2  13          2.74          9.08         3.81 o
  10   2  13         56.90         49.75         5.22 o
  11   2  13         20.46         25.50         4.10 o
  -6   3  13          1.46         -2.16         4.07 o
  -5   3  13         11.85         10.80         5.04 o
  -4   3  13         31.66         30.73         4.16 o
  -3   3  13         75.79         79.89         5.50 o
  -2   3  13          5.38          9.16         2.70 o
  -1   3  13         21.42         20.26         3.32 o
   0   3  13         21.94         23.45         3.32 o
   1   3  13          7.54          7.20         2.49 o
   2   3  13        147.41        155.09         6.65 o
   3   3  13         14.42         12.00         2.49 o
   4   3  13         15.75         12.04         2.70 o
   5   3  13         68.48         67.15         4.97 o
   6   3  13         53.80         52.25         4.39 o
   7   3  13          2.79          4.73         3.46 o
   8   3  13         16.22         17.12         4.50 o
   9   3  13         39.97         43.85         4.85 o
  10   3  13         74.89         77.05         5.19 o
  11   3  13          1.60          1.44         3.18 o
  12   3  13          2.55         -1.92         4.16 o
  -5   4  13          1.25         -2.88         3.46 o
  -4   4  13          3.32          6.48         4.07 o
  -3   4  13         68.73         59.62         5.53 o
  -2   4  13          4.25          5.28         3.17 o
  -1   4  13         85.16         92.29         7.16 o
   0   4  13          4.11          0.96         2.49 o
   1   4  13         12.34         11.61         4.09 o
   2   4  13          8.68         12.55         2.49 o
   3   4  13          5.38          6.72         2.49 o
   4   4  13          7.99          9.12         2.94 o
   5   4  13         42.20         45.40         3.54 o
   6   4  13        135.52        149.70         6.06 o
   7   4  13         65.89         76.17         4.85 o
   8   4  13          3.88          4.11         3.46 o
   9   4  13         36.42         42.63         4.66 o
  10   4  13         25.48         25.59         3.60 o
  11   4  13         18.86         14.23         4.39 o
  12   4  13         45.21         51.02        10.08 o
  -5   5  13          7.57         10.80         4.07 o
  -4   5  13          0.15         -3.60         3.05 o
  -3   5  13          1.34          0.72         3.05 o
  -2   5  13         36.60         43.92         5.09 o
  -1   5  13         14.19          9.36         3.05 o
   0   5  13          1.67         -2.59         2.40 o
   1   5  13         27.98         28.50         2.96 o
   2   5  13          1.92          2.16         1.84 o
   3   5  13         10.88         12.55         2.49 o
   4   5  13         23.51         26.60         2.70 o
   5   5  13          0.06         -0.72         1.84 o
   6   5  13          3.94          4.32         2.49 o
   7   5  13        108.22        113.67         7.82 o
   8   5  13         68.92         76.92         6.56 o
   9   5  13         75.43         81.64         5.70 o
  10   5  13         36.90         45.93         4.39 o
  11   5  13          0.97          4.64         4.50 o
  12   5  13         18.96         19.25         5.53 o
  13   5  13          7.22         12.04         5.76 o
  -4   6  13          0.03         -2.06         3.46 o
  -3   6  13          0.03         -3.59         2.40 o
  -2   6  13         52.67         45.51         5.76 o
  -1   6  13         10.74          8.64         3.05 o
   0   6  13          0.54         -1.44         2.04 o
   1   6  13         40.57         40.52         4.07 o
   2   6  13          2.34          2.16         2.04 o
   3   6  13          5.19          2.88         1.66 o
   4   6  13        137.52        156.15         5.19 o
   5   6  13          0.39          0.90         1.84 o
   6   6  13          8.73         12.35         3.05 o
   7   6  13          0.01         -0.58         2.40 o
   8   6  13          1.15         -1.85         3.46 o
   9   6  13        197.57        216.89        10.65 o
  10   6  13         35.51         44.13         4.39 o
  11   6  13         26.20         34.51         4.39 o
  12   6  13          0.42         -1.76         4.50 o
  13   6  13         10.08         20.29         5.53 o
  -4   7  13          7.06          0.82         4.32 o
  -3   7  13          6.40          8.84         3.60 o
  -2   7  13          6.49         10.28         3.46 o
  -1   7  13         24.76         16.22         3.46 o
   0   7  13          3.91          1.73         2.40 o
   1   7  13         35.91         34.00         7.20 o
   2   7  13         12.33         13.82         2.88 o
   3   7  13         15.08         18.77         2.16 o
   4   7  13          3.00          3.66         1.55 o
   5   7  13         24.39         30.59         2.29 o
   6   7  13        298.82        350.50        20.86 o
   7   7  13        249.61        233.90        18.00 o
   8   7  13        333.35        353.85        10.94 o
   9   7  13          0.03          0.21         3.60 o
  10   7  13          0.58          2.26         3.46 o
  11   7  13          7.04          9.05         3.54 o
  12   7  13          7.68          2.40         4.50 o
  13   7  13         41.96         51.02        10.08 o
  -3   8  13         21.51         17.60         5.04 o
  -2   8  13          0.48         -0.72         3.05 o
  -1   8  13          8.48          8.64         4.32 o
   0   8  13          1.94         -2.30         2.40 o
   1   8  13         17.66         11.87         3.60 o
   2   8  13         63.72         46.07         5.76 o
   3   8  13          0.33         -2.88         2.88 o
   4   8  13         47.91         45.41        10.08 o
   5   8  13          0.73          0.00         2.88 o
   6   8  13          6.14         10.08         3.05 o
   7   8  13         10.02         17.28         4.32 o
   8   8  13         91.56         92.85         8.31 o
   9   8  13         11.41          9.00         4.32 o
  10   8  13         98.62        107.67         7.95 o
  11   8  13         50.03         64.26         5.40 o
  12   8  13          5.20          6.08         4.50 o
  13   8  13          6.64         11.52         5.09 o
  -2   9  13          0.10          2.88         4.32 o
  -1   9  13         54.53         56.15         7.20 o
   0   9  13          0.02         -4.32         2.88 o
   1   9  13          7.94         -1.44         2.88 o
   2   9  13          0.27         -2.88         2.88 o
   3   9  13         40.13         25.91         4.32 o
   4   9  13          1.27          1.44         2.04 o
   5   9  13         71.81         72.25        13.68 o
   6   9  13         38.47         43.05         5.04 o
   7   9  13          0.10         -1.73         2.65 o
   8   9  13          0.31         -3.59         2.40 o
   9   9  13         36.76         47.99         4.79 o
  10   9  13          0.54         -1.23         3.46 o
  11   9  13          3.05          3.29         3.46 o
  12   9  13          0.02          4.73         3.54 o
  13   9  13         38.22         43.38         8.64 o
  -1  10  13          8.70          2.88         4.32 o
   0  10  13          3.67          5.76         4.32 o
   1  10  13          9.81          7.20         4.32 o
   2  10  13         18.06         15.84         4.32 o
   3  10  13         49.25         41.75         4.32 o
   7  10  13          5.80          4.03         1.92 o
   8  10  13         33.89         35.81         3.70 o
   9  10  13         43.37         38.87         8.64 o
  10  10  13          1.10         -2.88         5.76 o
  11  10  13          2.16         -2.88         5.76 o
  12  10  13          4.22         10.08         7.20 o
   1  11  13          9.34         10.08         4.32 o
   2  11  13         10.80          4.32         2.88 o
   6  11  13          0.05          0.00         5.76 o
   7  11  13          0.30          7.20         5.76 o
   8  11  13          3.86          3.36         2.88 o
   9  11  13          2.31          8.64         7.20 o
  10  11  13         12.58          5.76         7.20 o
  11  11  13         33.70         56.15        10.08 o
  12  11  13          0.36         -1.44         7.20 o
   5  12  13         10.27         10.08         5.76 o
   6  12  13          4.12          7.20         5.76 o
   7  12  13         24.90         18.72         7.20 o
   8  12  13          0.72          1.44         5.76 o
   9  12  13         11.68         10.08         7.20 o
  10  12  13          6.03          2.88         7.20 o
  11  12  13         12.53         12.96         8.64 o
   6  13  13          1.53          2.88         5.76 o
   7  13  13         29.68         41.75         8.64 o
   8  13  13          6.98          1.44         5.76 o
   9  13  13          1.27          7.20         7.20 o
  -1  -6  14          7.32          6.48         5.09 o
   0  -6  14          0.70          1.05         5.53 o
  -4  -5  14          1.11         -6.51         4.34 o
  -3  -5  14          0.01         -5.93         4.39 o
  -2  -5  14          4.47         -2.10         3.81 o
  -1  -5  14          2.05          1.60         4.50 o
   0  -5  14          0.92          7.20         7.20 o
   1  -5  14         17.99         16.36         5.53 o
   2  -5  14          0.03         -0.48         4.50 o
   3  -5  14          0.03         11.12         5.53 o
   4  -5  14          0.14         -0.72         5.09 o
  -5  -4  14          0.00         -5.66         3.78 o
  -4  -4  14          0.55         -4.55         5.48 o
  -3  -4  14          0.44         -5.32         6.00 o
  -2  -4  14          5.05         -1.55         4.44 o
  -1  -4  14          1.24          5.28         4.16 o
   0  -4  14          8.29          9.50         4.79 o
   1  -4  14          0.21          4.00         4.50 o
   2  -4  14         39.76         38.28        14.40 o
   3  -4  14          0.74         -0.16         4.50 o
   4  -4  14          2.48          1.76         4.50 o
   5  -4  14         13.87         16.56         6.11 o
  -5  -3  14          1.65         -7.75         5.22 o
  -4  -3  14          0.41         -0.43         6.55 o
  -3  -3  14          0.20         -6.68         4.45 o
  -2  -3  14          0.58         -5.32         3.54 o
  -1  -3  14          3.21          4.98         7.65 o
   0  -3  14          0.07         13.92         4.50 o
   1  -3  14        162.82        173.83        28.07 o
   2  -3  14          3.52          2.40        10.80 o
   3  -3  14         45.96         40.07         6.56 o
   4  -3  14         20.41          7.20         5.76 o
   5  -3  14         38.83         51.48         7.58 o
   6  -3  14          2.92          2.56         4.50 o
   7  -3  14          0.83          0.64         4.50 o
  -5  -2  14          0.33         -6.02         4.11 o
  -4  -2  14          5.58         -1.79         6.87 o
  -3  -2  14         12.11         10.08         7.47 o
  -2  -2  14        102.71        101.47        18.72 o
  -1  -2  14          3.70          2.24         3.32 o
   0  -2  14          1.54          2.05         4.81 o
   1  -2  14         16.45         17.63         3.54 o
   2  -2  14          0.02          2.40         3.32 o
   3  -2  14          0.01         -0.93         3.54 o
   4  -2  14          2.24          2.72         4.50 o
   5  -2  14         79.55         76.54         8.64 o
   6  -2  14          0.97          5.76         5.09 o
   7  -2  14          0.01         -0.32         4.50 o
   8  -2  14          1.60          7.49         4.79 o
  -6  -1  14          0.34         -5.78         7.13 o
  -5  -1  14          5.61          0.08         7.14 o
  -4  -1  14          1.01          1.28         4.11 o
  -3  -1  14          1.34         -0.92         3.10 o
  -2  -1  14          0.37         -0.54         2.35 o
  -1  -1  14          0.57          1.53         2.47 o
   0  -1  14          3.12          3.37         2.47 o
   1  -1  14          7.82          5.47         2.58 o
   2  -1  14         17.91         23.68         3.28 o
   3  -1  14          4.46          4.85         3.02 o
   4  -1  14        117.67        129.32         6.04 o
   5  -1  14          5.96          7.61         3.54 o
   6  -1  14         53.11         52.30         6.56 o
   7  -1  14          2.13          5.76         8.64 o
   8  -1  14         29.42         32.56         4.85 o
   9  -1  14         18.16         20.49         6.56 o
  -6   0  14          0.00         -6.16         4.11 o
  -5   0  14          0.45         -4.72         3.78 o
  -4   0  14          0.00         -4.65         3.10 o
  -3   0  14         20.18         20.93         3.07 o
  -2   0  14         33.33         35.08         4.55 o
  -1   0  14          2.82         -1.09         2.48 o
   0   0  14          0.03         -1.52         2.13 o
   1   0  14         10.39         13.71         2.78 o
   2   0  14          9.23          8.38         2.53 o
   3   0  14         25.23         27.78         3.18 o
   4   0  14          0.08         -2.98         3.30 o
   5   0  14          8.62          8.11         2.96 o
   6   0  14         60.08         60.93         6.56 o
   7   0  14         51.60         59.27        10.08 o
   8   0  14         14.00         17.65         4.54 o
   9   0  14          6.18          8.23         4.85 o
  10   0  14         20.93         15.60         5.86 o
  -6   1  14          1.35         -0.96         4.50 o
  -5   1  14         10.43          7.52         4.50 o
  -4   1  14          0.47         -2.88         3.32 o
  -3   1  14         81.62         86.82         5.19 o
  -2   1  14          4.14          0.81         2.35 o
  -1   1  14          4.27          6.67         2.31 o
   0   1  14          2.12         -0.13         2.18 o
   1   1  14         22.18         23.02         2.78 o
   2   1  14         14.78         15.87         2.74 o
   3   1  14          0.17         -1.44         2.29 o
   4   1  14          2.70         -1.73         2.29 o
   5   1  14         13.34         12.52         2.96 o
   6   1  14          5.95          5.04         4.07 o
   7   1  14         89.27         92.99         7.95 o
   8   1  14          1.51          6.88         4.50 o
   9   1  14         12.63          7.12         3.99 o
  10   1  14         42.66         54.11         9.30 o
  -5   2  14          1.72         -0.52         3.18 o
  -4   2  14         24.84         25.55         4.39 o
  -3   2  14         10.61          8.64         3.54 o
  -2   2  14          5.61          6.72         3.32 o
  -1   2  14          0.44         -3.93         2.70 o
   0   2  14         28.29         25.21         3.53 o
   1   2  14         68.10         73.61         3.90 o
   2   2  14          1.21         -1.87         1.86 o
   3   2  14         84.33         84.16         5.27 o
   4   2  14         16.26         11.04         3.32 o
   5   2  14         63.28         57.64         4.54 o
   6   2  14         11.20         11.67         3.11 o
   7   2  14         19.07         25.57         5.04 o
   8   2  14          4.60          8.80         4.50 o
   9   2  14          1.59         -1.23         3.54 o
  10   2  14          7.92          2.66         3.81 o
  11   2  14          0.13         -1.80         3.28 o
  -5   3  14          4.82         -2.16         4.07 o
  -4   3  14          0.01         -2.47         3.46 o
  -3   3  14         64.64         59.95         6.57 o
  -2   3  14         83.31         78.13         5.22 o
  -1   3  14          1.49          0.79         2.70 o
   0   3  14          0.06         -1.44         2.49 o
   1   3  14          1.89         -3.14         2.09 o
   2   3  14          6.77          6.67         2.70 o
   3   3  14         13.22         11.78         2.70 o
   4   3  14         55.69         56.45         5.84 o
   5   3  14         18.44         27.40         3.32 o
   6   3  14          2.05          4.71         2.81 o
   7   3  14         40.50         42.19         5.53 o
   8   3  14          1.02          2.26         3.46 o
   9   3  14          8.30         10.08         3.81 o
  10   3  14         14.38         22.67         4.66 o
  11   3  14          2.64          2.46         3.28 o
  -5   4  14          4.83          9.92         4.50 o
  -4   4  14          3.05         -1.85         3.46 o
  -3   4  14          3.28          2.88         3.46 o
  -2   4  14          1.21          3.29         3.46 o
  -1   4  14        114.31        128.34         7.58 o
   0   4  14         11.98          2.40         2.49 o
   1   4  14         23.50         25.91         3.39 o
   2   4  14         14.74         14.14         2.70 o
   3   4  14          4.61         10.08         2.71 o
   4   4  14         17.98         23.83         3.32 o
   5   4  14         10.53         13.39         2.70 o
   6   4  14         14.34         20.79         3.32 o
   7   4  14          2.08          2.49         2.70 o
   8   4  14         30.65         42.06         5.53 o
   9   4  14         94.34        101.43         6.78 o
  10   4  14          7.88         10.72         4.50 o
  11   4  14         12.43          5.58         3.78 o
  12   4  14          0.02          3.03         3.99 o
  -4   5  14          0.45         -4.58         3.05 o
  -3   5  14         10.75          9.36         4.07 o
  -2   5  14         82.63         79.21         6.11 o
  -1   5  14          3.13          0.00         3.05 o
   0   5  14         24.33         15.15         3.05 o
   1   5  14         33.07         36.22         4.07 o
   2   5  14          2.94          2.88         2.40 o
   3   5  14         47.40         49.32         3.54 o
   4   5  14          9.12         13.01         2.49 o
   5   5  14         24.12         24.12         3.32 o
   6   5  14          1.59          4.06         2.70 o
   7   5  14          1.48          5.04         3.05 o
   8   5  14          4.76         14.40         5.76 o
   9   5  14          3.41          5.76         4.07 o
  10   5  14         50.25         50.83         6.56 o
  11   5  14          1.56         -2.37         3.54 o
  12   5  14          0.05          0.00         3.54 o
  -4   6  14          0.43          0.72         4.07 o
  -3   6  14         12.44         12.24         4.07 o
  -2   6  14          0.05          0.82         4.32 o
  -1   6  14         33.76         30.37         5.04 o
   0   6  14         19.71         22.02         7.20 o
   1   6  14         20.86         18.83         3.05 o
   2   6  14         11.06          9.36         3.05 o
   3   6  14          1.43          1.44         2.40 o
   4   6  14          1.99          2.88         3.05 o
   5   6  14          0.82          3.60         3.05 o
   6   6  14        313.88        345.64        12.69 o
   7   6  14        193.30        195.84        12.24 o
   8   6  14         28.08         28.24         4.07 o
   9   6  14         68.77         72.23         6.56 o
  10   6  14         61.87         69.85         6.91 o
  11   6  14         13.70          9.05         3.54 o
  12   6  14          0.55         -2.16         3.54 o
  -3   7  14          0.24         -1.85         3.46 o
  -2   7  14         10.57         10.90         4.32 o
  -1   7  14          1.14          0.72         3.60 o
   0   7  14          2.52          2.88         3.05 o
   1   7  14         55.99         48.24         4.07 o
   2   7  14         15.19         10.08         3.05 o
   3   7  14         91.59         95.74         6.11 o
   4   7  14         30.45         31.74         3.05 o
   5   7  14         62.61         85.66         5.09 o
   6   7  14         69.41         74.97         5.09 o
   7   7  14          9.03         11.52         3.05 o
   8   7  14         44.73         46.43         4.50 o
   9   7  14          0.58          1.98         6.48 o
  10   7  14          0.25          1.65         3.46 o
  11   7  14          0.02          0.00         4.32 o
  12   7  14          2.09          7.61         3.54 o
  -2   8  14          6.33          6.17         3.46 o
  -1   8  14         13.50         10.90         3.46 o
   0   8  14          1.85         -3.59         2.40 o
   1   8  14         10.00          0.58         2.40 o
   2   8  14          6.92          3.60         2.04 o
   3   8  14          4.82          5.04         3.60 o
   4   8  14         96.32         99.34         8.64 o
   5   8  14         37.63         37.43         5.76 o
   6   8  14         19.75         25.91         5.76 o
   7   8  14        747.61        763.01        23.91 o
   8   8  14         61.04         56.18         5.78 o
   9   8  14          1.03         -3.29         3.46 o
  10   8  14         30.18         28.70         4.50 o
  11   8  14          9.79          9.76         4.50 o
  12   8  14          9.65          6.07         3.54 o
  -1   9  14          3.25          0.00         4.32 o
   0   9  14          2.42         -2.88         2.88 o
   1   9  14          3.94          0.00         2.88 o
   2   9  14          3.00          0.00         2.88 o
   3   9  14         19.49         15.84         4.32 o
   4   9  14         56.48         48.95         5.76 o
   5   9  14          0.06          1.44         2.88 o
   6   9  14         43.32         38.87         5.76 o
   7   9  14          5.67          7.20         4.32 o
   8   9  14         10.36         10.98         5.04 o
   9   9  14         31.74         30.71         4.50 o
  10   9  14          6.87          8.64         5.04 o
  11   9  14          5.25          7.61         3.46 o
  12   9  14          4.93          6.72         4.50 o
   0  10  14         32.74         25.91         5.76 o
   1  10  14          9.21          0.00         2.88 o
   2  10  14         10.53          2.88         2.88 o
   3  10  14         67.42         48.95         5.76 o
   4  10  14          0.44         -4.32         2.88 o
   5  10  14          1.17          2.88         2.88 o
   6  10  14         42.20         37.43         4.32 o
   7  10  14         16.32         14.89         3.70 o
   8  10  14          9.60         13.32         4.32 o
   9  10  14          0.50          1.44         5.76 o
  10  10  14         10.65         11.52         7.20 o
  11  10  14         13.05         12.96         7.20 o
  12  10  14         47.18         76.30        11.52 o
   1  11  14          3.18          0.00         4.32 o
   2  11  14         17.52         15.84         4.32 o
   3  11  14          1.87          1.44         2.88 o
   7  11  14          0.12          7.20         5.76 o
   8  11  14          2.63          4.80         2.58 o
   9  11  14          9.11         12.96         7.20 o
  10  11  14         12.06         10.08         7.20 o
  11  11  14          1.34         -2.88         7.20 o
   3  12  14          4.51          2.88         2.88 o
   5  12  14          2.39          0.00         5.76 o
   6  12  14         15.73         12.96         7.20 o
   7  12  14          2.49          1.44         5.76 o
   8  12  14         10.68          1.44         5.76 o
   9  12  14          0.37         -4.32         5.76 o
  10  12  14         11.34         11.52         7.20 o
   7  13  14         28.22         31.67         8.64 o
   8  13  14          0.14         -2.88         5.76 o
   0  -5  15          0.16         -0.86         4.79 o
   1  -5  15          0.86          0.00         5.09 o
  -3  -4  15          0.00         -7.32         4.88 o
  -2  -4  15          1.87         -3.60         4.07 o
  -1  -4  15          1.42          1.44         4.50 o
   0  -4  15          1.44          4.32         5.09 o
   1  -4  15          0.05          2.59         8.64 o
   2  -4  15         18.78         23.15         6.56 o
   3  -4  15          1.21          0.00         4.50 o
   4  -4  15         25.16         16.56         6.11 o
  -4  -3  15          0.26         -6.18         4.12 o
  -3  -3  15          0.00         -2.22         3.99 o
  -2  -3  15          0.61         -3.77         4.28 o
  -1  -3  15          8.08          5.28         4.50 o
   0  -3  15         14.32         16.62         7.20 o
   1  -3  15         33.95         39.14         6.56 o
   2  -3  15        108.47        110.85         9.63 o
   3  -3  15         20.08         12.56         5.53 o
   4  -3  15          1.54         -0.64         4.50 o
   5  -3  15          2.45         -0.72         5.09 o
   6  -3  15          1.48          3.14         5.53 o
  -4  -2  15          0.03          0.00         6.48 o
  -3  -2  15          0.03          0.00         5.43 o
  -2  -2  15          1.35         -3.07         3.99 o
  -1  -2  15          0.03         -0.72         4.07 o
   0  -2  15          0.94          3.68         4.50 o
   1  -2  15          0.45         -4.48         4.50 o
   2  -2  15          0.01         -0.96         4.50 o
   3  -2  15          0.00         -0.16         4.50 o
   4  -2  15          1.76         -8.64         5.76 o
   5  -2  15          0.35         -3.68         4.50 o
   6  -2  15          9.45         16.23         5.53 o
   7  -2  15          0.00         -0.39         5.53 o
  -5  -1  15          0.04         -2.48         9.07 o
  -4  -1  15          0.03         -2.78         7.44 o
  -3  -1  15          6.08          0.19         6.06 o
  -2  -1  15          1.94          3.82         4.36 o
  -1  -1  15        103.81        110.76        14.10 o
   0  -1  15         35.12         37.24         4.39 o
   1  -1  15         52.89         59.70         5.22 o
   2  -1  15          0.65         -0.80         3.11 o
   3  -1  15          1.10          2.26         3.54 o
   4  -1  15          9.66          8.23         3.97 o
   5  -1  15         15.57         10.65         4.79 o
   6  -1  15         17.54         10.86         5.53 o
   7  -1  15         15.61         10.99         5.76 o
   8  -1  15          4.22         14.40         5.53 o
  -5   0  15          0.00         -6.19         5.53 o
  -4   0  15          7.14         -2.67         4.11 o
  -3   0  15          0.10         -2.62         3.10 o
  -2   0  15          1.84          2.16         2.73 o
  -1   0  15          4.26          5.35         2.85 o
   0   0  15          2.86          1.73         3.43 o
   1   0  15          1.50          3.27         2.53 o
   2   0  15          5.13          5.11         2.74 o
   3   0  15          1.36          0.00         2.44 o
   4   0  15          0.37         -3.43         2.29 o
   5   0  15         25.70         26.76         3.99 o
   6   0  15          2.21          3.04         4.50 o
   7   0  15         29.49         30.36         7.92 o
   8   0  15         26.06         37.16         6.56 o
   9   0  15          4.03          1.56         3.99 o
  -5   1  15          0.15         -0.90         4.11 o
  -4   1  15         18.68         15.63         4.66 o
  -3   1  15         27.22         29.53         4.02 o
  -2   1  15         82.55         86.38         8.73 o
  -1   1  15         89.64        100.70         9.49 o
   0   1  15          1.60         -0.42         2.49 o
   1   1  15         21.97         15.93         3.02 o
   2   1  15          4.73          0.29         2.29 o
   3   1  15          1.52         -3.43         2.29 o
   4   1  15         14.74          8.09         3.11 o
   5   1  15          5.67          8.12         3.54 o
   6   1  15          5.43          7.75         3.11 o
   7   1  15         39.52         42.70         7.92 o
   8   1  15          1.53          4.48         4.50 o
   9   1  15          4.65          1.85         5.33 o
  10   1  15          4.69         -0.21         4.19 o
  -4   2  15         12.30         14.40         4.50 o
  -3   2  15         11.07          7.51         4.34 o
  -2   2  15         15.42          6.17         3.54 o
  -1   2  15          1.30          2.21         3.89 o
   0   2  15          1.80         -2.23         2.53 o
   1   2  15         36.37         34.94         3.95 o
   2   2  15         10.83          8.16         3.32 o
   3   2  15          3.03         -0.52         2.70 o
   4   2  15          8.50          2.49         2.70 o
   5   2  15          0.72          0.39         2.81 o
   6   2  15         76.33         74.04         6.25 o
   7   2  15         28.24         22.15         8.64 o
   8   2  15          0.16          0.90         5.04 o
   9   2  15         30.86         26.80         4.66 o
  10   2  15          0.57         -2.88         3.81 o
  -4   3  15         19.35         11.52         5.09 o
  -3   3  15         18.12         13.44         4.50 o
  -2   3  15          0.02         -4.58         3.05 o
  -1   3  15          1.35          0.00         3.39 o
   0   3  15          6.13          2.74         2.96 o
   1   3  15          7.05          7.33         2.70 o
   2   3  15          0.79         -1.18         2.70 o
   3   3  15         43.81         41.98         4.16 o
   4   3  15         29.77         28.01         3.81 o
   5   3  15          5.84          0.92         2.70 o
   6   3  15          7.40          4.45         3.02 o
   7   3  15         21.97         23.62         3.93 o
   8   3  15          0.37          4.14         3.70 o
   9   3  15          4.87         10.74         3.81 o
  10   3  15         22.35         28.39         4.85 o
  11   3  15          2.76          6.62         4.79 o
  -4   4  15         17.03         16.76         6.48 o
  -3   4  15          0.01         -1.85         3.46 o
  -2   4  15          0.37          0.62         3.46 o
  -1   4  15         46.05         44.68         5.09 o
   0   4  15          0.10         -4.58         3.05 o
   1   4  15          1.08         -2.88         3.05 o
   2   4  15         29.55         28.06         3.54 o
   3   4  15          0.05         -0.48         2.49 o
   4   4  15          7.80          9.82         2.78 o
   5   4  15         16.98         13.14         2.70 o
   6   4  15          0.01          0.13         2.70 o
   7   4  15          5.73          7.46         2.70 o
   8   4  15         50.57         59.03         8.64 o
   9   4  15          8.69          3.84         4.50 o
  10   4  15          6.67          6.56         4.50 o
  11   4  15         14.37         14.00         5.53 o
  -3   5  15          0.19         -4.58         3.05 o
  -2   5  15         18.52         16.73         9.36 o
  -1   5  15         14.38         15.12         4.07 o
   0   5  15          4.12         -0.72         3.05 o
   1   5  15          1.57          0.72         3.05 o
   2   5  15          5.09          4.32         3.05 o
   3   5  15          0.93         -0.72         3.05 o
   4   5  15          8.47          6.48         3.05 o
   5   5  15          6.46          0.72         3.05 o
   6   5  15          1.90          3.60         3.05 o
   7   5  15          0.29          0.72         3.05 o
   8   5  15          2.16          1.44         4.32 o
   9   5  15          0.68         -3.96         4.32 o
  10   5  15          3.42         10.40         4.50 o
  11   5  15          1.38         -3.68         7.20 o
  12   5  15          0.23         -2.40         4.50 o
  -3   6  15         14.38         10.80         4.07 o
  -2   6  15          0.93         -1.44         5.04 o
  -1   6  15          1.70         -2.16         3.05 o
   0   6  15         13.49         14.40         3.46 o
   1   6  15         11.81          6.48         3.60 o
   2   6  15         68.20         66.51         5.09 o
   3   6  15         14.24          9.36         3.05 o
   4   6  15          0.20         -3.60         3.05 o
   5   6  15          0.04         -0.72         3.05 o
   6   6  15         18.58         20.90         4.32 o
   7   6  15         25.58         30.23         4.07 o
   8   6  15        100.05        108.93         7.13 o
   9   6  15          0.09          3.60         4.07 o
  10   6  15          1.97          2.72         4.50 o
  11   6  15          1.47          1.92         4.50 o
  12   6  15         11.67          6.91         4.79 o
  -2   7  15          4.48          1.65         3.46 o
  -1   7  15         29.42         24.56         4.07 o
   0   7  15          0.09          1.44         3.05 o
   1   7  15         18.94         14.98         3.46 o
   2   7  15          6.47          7.20         4.32 o
   3   7  15          1.03          0.00         3.05 o
   4   7  15          7.74         10.08         3.05 o
   5   7  15          0.71          6.48         3.05 o
   6   7  15          1.45          7.92         3.05 o
   7   7  15         35.21         35.40         4.07 o
   8   7  15        140.49        146.86         8.14 o
   9   7  15         61.91         62.37         6.56 o
  10   7  15         37.65         36.56         8.64 o
  11   7  15          8.39         10.24         4.50 o
  12   7  15         25.40         23.39         5.86 o
  -1   8  15         68.47         68.15         6.11 o
   0   8  15         19.27         12.36         5.76 o
   1   8  15         29.22         26.65         4.07 o
   2   8  15          3.93          1.44         3.60 o
   3   8  15          0.25          0.29         2.40 o
   4   8  15         13.12         15.97         3.05 o
   5   8  15         39.79         48.99         4.07 o
   6   8  15        111.71        120.10         6.56 o
   7   8  15         85.21         90.44         6.48 o
   8   8  15          0.56         -2.88         3.05 o
   9   8  15         13.56         10.08         4.50 o
  10   8  15          7.26          8.64         4.50 o
  11   8  15          3.04          8.80         5.04 o
  12   8  15         12.93         19.11         5.53 o
   0   9  15         17.83         12.96         4.32 o
   1   9  15         27.19         18.72         4.32 o
   2   9  15          0.13          0.00         2.88 o
   3   9  15          0.36         -2.88         2.88 o
   4   9  15         21.18         15.84         4.32 o
   5   9  15          3.95          0.00         4.32 o
   6   9  15        146.54        142.52        10.08 o
   7   9  15         81.57         67.66         7.20 o
   8   9  15          5.27          4.32         5.76 o
   9   9  15          0.08          0.41         3.46 o
  10   9  15          8.62         11.52         3.70 o
  11   9  15         15.26         17.81         4.50 o
  12   9  15          0.00          2.56         4.50 o
   1  10  15          6.17          5.76         4.32 o
   2  10  15          0.15         -4.32         2.88 o
   3  10  15         19.17         12.96         4.32 o
   4  10  15         33.71         24.47         4.32 o
   5  10  15          1.42         -1.44         2.88 o
   6  10  15          0.48          7.20         4.32 o
   7  10  15          7.78         11.52         4.32 o
   8  10  15          0.77          2.67         3.46 o
   9  10  15          0.01         -7.20         5.76 o
  10  10  15          0.93         -2.88         5.76 o
  11  10  15          0.33         -4.32         7.20 o
   2  11  15          5.21          5.76         4.32 o
   3  11  15          5.83         -1.44         4.32 o
   4  11  15         13.03          5.76         4.32 o
   5  11  15          2.17         -2.88         2.88 o
   6  11  15         10.87          7.20         4.32 o
   7  11  15         25.13         17.03         3.70 o
   8  11  15         43.94         44.33         5.00 o
   9  11  15          2.68         -2.88         7.20 o
  10  11  15          0.41         -4.32         7.20 o
  11  11  15         15.24         20.15         8.64 o
   6  12  15         10.65          7.20         7.20 o
   7  12  15          0.52          1.44         5.76 o
   8  12  15          0.71         -4.32         5.76 o
   9  12  15          2.06          1.44         7.20 o
  -2  -3  16          1.00          3.46        11.52 o
  -1  -3  16          1.40         -0.16         4.50 o
   0  -3  16          0.05          4.32         7.20 o
   1  -3  16          8.91         14.92         5.53 o
   2  -3  16          3.88         -3.04         5.04 o
   3  -3  16          1.83          1.70         5.53 o
   4  -3  16         23.21         15.36         5.86 o
  -3  -2  16          1.76         -4.96         4.50 o
  -2  -2  16          0.38         -1.44         4.50 o
  -1  -2  16          2.01          6.08         4.50 o
   0  -2  16          0.01          2.88         4.50 o
   1  -2  16         21.13         38.31        10.80 o
   2  -2  16         55.74         61.51        13.68 o
   3  -2  16          7.25          3.60         5.09 o
   4  -2  16          1.26         -2.59         5.76 o
   5  -2  16          0.00          1.44         8.64 o
   6  -2  16          0.00         -1.44         4.79 o
  -3  -1  16          0.16         -3.61         7.64 o
  -2  -1  16          0.63          4.32         4.50 o
  -1  -1  16          0.56          2.88         4.50 o
   0  -1  16          5.39          5.76         5.09 o
   1  -1  16          0.29          5.94         3.68 o
   2  -1  16         39.75         47.72         5.40 o
   3  -1  16          7.04          6.05         4.79 o
   4  -1  16         13.94         11.52         5.53 o
   5  -1  16          2.74          5.18         4.79 o
   6  -1  16          7.83         13.09         9.36 o
   7  -1  16          3.17          8.90         5.53 o
  -3   0  16          0.14         -1.18         8.42 o
  -2   0  16          1.93         -6.89         4.59 o
  -1   0  16         53.69         68.09         7.58 o
   0   0  16         49.90         52.69         4.47 o
   1   0  16         43.83         38.74         4.36 o
   2   0  16          2.95          4.45         3.78 o
   3   0  16          1.39         -1.74         2.74 o
   4   0  16          4.37          0.08         3.02 o
   5   0  16          2.60         -0.16         4.50 o
   6   0  16          0.73          0.32         4.50 o
   7   0  16          1.28          0.29         4.79 o
   8   0  16          3.83          9.29         5.53 o
  -3   1  16          7.97          1.67         4.54 o
  -2   1  16          0.23         -3.18         3.83 o
  -1   1  16          4.71         -4.92         3.28 o
   0   1  16          8.48          3.80         3.54 o
   1   1  16          0.12         -1.92         3.32 o
   2   1  16         36.47         36.60         4.66 o
   3   1  16          6.46          5.96         3.54 o
   4   1  16          0.09         -4.05         2.70 o
   5   1  16          0.91         -0.55         4.28 o
   6   1  16         14.65         15.84         3.54 o
   7   1  16         13.20         12.38         4.79 o
   8   1  16         46.51         57.02         7.58 o
   9   1  16         24.69         25.69         4.85 o
  -3   2  16         33.89         29.66         5.53 o
  -2   2  16         64.23         68.01         6.55 o
  -1   2  16          4.06         -2.62         3.10 o
   0   2  16          1.17         -0.93         3.54 o
   1   2  16         76.82         80.57         7.45 o
   2   2  16          0.15         -2.62         2.70 o
   3   2  16         13.24          8.23         4.17 o
   4   2  16          2.23         -3.66         2.70 o
   5   2  16          1.52          3.84         3.32 o
   6   2  16         18.64         15.22         3.54 o
   7   2  16          0.86          4.64         4.50 o
   8   2  16          2.91          1.28         4.50 o
   9   2  16          0.00         -4.32         4.41 o
  10   2  16          0.33          1.44         4.19 o
  -3   3  16          0.09          3.36         8.64 o
  -2   3  16         19.89         28.53         5.09 o
  -1   3  16          8.04          5.76         4.07 o
   0   3  16         30.99         32.26         5.09 o
   1   3  16          9.36          4.80         3.62 o
   2   3  16          1.09         -3.80         2.70 o
   3   3  16          0.85          0.52         2.70 o
   4   3  16          5.41          6.81         2.70 o
   5   3  16         19.13         19.18         3.54 o
   6   3  16          0.41          3.02         2.96 o
   7   3  16         30.65         34.75         4.39 o
   8   3  16          2.86          1.28         4.50 o
   9   3  16          2.24          2.08         4.50 o
  10   3  16          3.24         12.96         5.09 o
  -3   4  16          1.28         -0.72         4.07 o
  -2   4  16          6.98          1.44         5.04 o
  -1   4  16          2.11         -3.91         7.20 o
   0   4  16          2.47          0.00         3.46 o
   1   4  16          1.77         -1.44         3.05 o
   2   4  16          5.18          1.44         3.05 o
   3   4  16         41.49         41.80         5.09 o
   4   4  16          0.43          0.00         3.05 o
   5   4  16          0.09         -0.72         3.05 o
   6   4  16          3.31          6.48         3.05 o
   7   4  16          2.71          5.35         3.46 o
   8   4  16          0.01          2.88         5.76 o
   9   4  16          1.36          4.16         5.04 o
  10   4  16          0.51          1.76         4.50 o
  11   4  16         14.27         21.79         8.64 o
  -2   5  16          0.32         -3.91         3.46 o
  -1   5  16          3.36          1.44         4.07 o
   0   5  16          0.11         -3.60         3.60 o
   1   5  16          1.83         -4.32         3.05 o
   2   5  16          2.64          2.88         3.05 o
   3   5  16         19.44         21.69         4.07 o
   4   5  16          0.15          0.72         3.05 o
   5   5  16         10.35         10.28         3.60 o
   6   5  16         10.50         10.08         4.07 o
   7   5  16        136.17        158.37         9.16 o
   8   5  16         11.04         12.24         4.07 o
   9   5  16          4.06         -4.32         5.76 o
  10   5  16          0.01         -3.84         4.50 o
  11   5  16          0.30         -2.72         4.50 o
  -2   6  16          1.50          1.44         4.07 o
  -1   6  16         11.50          7.92         4.07 o
   0   6  16          0.21         -4.32         3.05 o
   1   6  16          9.52         10.80         4.07 o
   2   6  16          2.09          0.72         3.05 o
   3   6  16          2.38          1.44         3.05 o
   4   6  16          0.02         -1.44         3.05 o
   5   6  16         11.52         14.40         4.07 o
   6   6  16         46.02         51.42         7.20 o
   7   6  16        152.21        184.45         9.16 o
   8   6  16         11.52          9.36         5.04 o
   9   6  16          0.01          1.44         3.70 o
  10   6  16          1.23          0.80         4.50 o
  11   6  16         38.29         50.77         7.20 o
  -1   7  16         10.12          8.64         4.07 o
   0   7  16         22.94         14.40         4.07 o
   1   7  16          1.98          1.44         3.05 o
   2   7  16         34.22         32.72         5.76 o
   3   7  16         22.32         24.81         4.07 o
   4   7  16          4.88          4.32         3.05 o
   5   7  16        138.08        164.11        10.80 o
   6   7  16         18.94         19.46         4.07 o
   7   7  16          3.66          1.23         3.46 o
   8   7  16        141.70        168.49         9.16 o
   9   7  16          8.70          4.96         4.50 o
  10   7  16          0.84          0.90         5.04 o
  11   7  16         24.86         29.41         5.86 o
   0   8  16          0.82         -4.58         3.05 o
   1   8  16          0.36         -2.16         3.05 o
   2   8  16          1.76          1.44         3.05 o
   3   8  16          7.01          9.36         3.60 o
   4   8  16          3.63          7.92         3.05 o
   5   8  16         17.45         17.40         3.05 o
   6   8  16         17.79         19.46         4.07 o
   7   8  16          0.03          4.32         4.32 o
   8   8  16         44.83         52.64         5.09 o
   9   8  16          1.46         -1.44         3.46 o
  10   8  16          4.94         10.94         4.79 o
  11   8  16          4.49          8.35        12.24 o
   1   9  16          4.44          0.00         4.32 o
   2   9  16          2.28         -1.44         4.32 o
   3   9  16          0.01          0.00         4.32 o
   4   9  16          1.04          2.88         4.32 o
   5   9  16          7.03         10.08         4.32 o
   6   9  16          0.12          4.32         4.32 o
   7   9  16          1.07          1.44         4.32 o
   8   9  16          0.88          4.32         4.32 o
   9   9  16          0.73          0.00         5.76 o
  10   9  16          9.70          6.40         5.76 o
  11   9  16          4.03          5.40         4.32 o
   2  10  16          1.54          2.88         4.32 o
   3  10  16          6.48          1.44         4.32 o
   4  10  16          5.60          7.20         4.32 o
   5  10  16          5.59          8.64         4.32 o
   6  10  16          0.55          0.00         4.32 o
   7  10  16         70.15         93.58         8.64 o
   8  10  16         13.54          7.92         3.70 o
   9  10  16          1.37          1.23         3.60 o
  10  10  16          3.13          5.76         7.20 o
   4  11  16          2.86          0.00         4.32 o
   5  11  16         12.34         10.08         4.32 o
   6  11  16         23.27         18.72         4.32 o
   7  11  16         28.16         28.79         5.76 o
   8  11  16          1.17          0.72         3.70 o
   9  11  16          1.28         -4.32         5.76 o
   0  -2  17          0.06         -3.52         5.76 o
   1  -2  17          0.43          2.88         4.79 o
   2  -2  17          8.36          9.95         5.53 o
   3  -2  17         17.74         21.95         5.86 o
   4  -2  17          0.63          6.15         5.53 o
  -1  -1  17          0.51          9.29         5.53 o
   0  -1  17          3.80          9.82         5.53 o
   1  -1  17          7.54         10.08         5.53 o
   2  -1  17          0.17         -0.32         4.50 o
   3  -1  17          0.47         -1.73         5.04 o
   4  -1  17         30.62         26.86        11.52 o
   5  -1  17          0.01         -6.75         4.50 o
  -2   0  17          0.05         -2.40         4.50 o
  -1   0  17          0.33         -2.88         4.50 o
   0   0  17          2.12          2.88         7.20 o
   1   0  17         50.08         79.18        11.52 o
   2   0  17          7.82         12.04         5.53 o
   3   0  17         59.75         55.71         7.92 o
   4   0  17          0.04         -6.75         4.50 o
   5   0  17         18.92         16.08         7.20 o
   6   0  17          0.00         -2.40         4.50 o
   7   0  17          0.26          3.17         4.79 o
  -2   1  17          4.32         10.86         7.20 o
  -1   1  17         26.95         30.77         4.66 o
   0   1  17         16.20         12.96         4.39 o
   1   1  17          3.77         -2.88         3.54 o
   2   1  17         18.32         19.99         4.39 o
   3   1  17         12.80         10.50         4.39 o
   4   1  17          0.06         -4.67         3.11 o
   5   1  17         10.07          3.60         3.90 o
   6   1  17          5.53          1.60         4.50 o
   7   1  17          1.65          6.41         5.53 o
   8   1  17          0.92         -5.47         4.79 o
  -2   2  17          5.76          3.60         5.09 o
  -1   2  17         67.05         89.63         8.14 o
   0   2  17         14.41          7.92         5.09 o
   1   2  17          1.24          2.78         3.54 o
   2   2  17          0.03         -3.60         2.96 o
   3   2  17          0.94         -0.31         3.54 o
   4   2  17          5.37          2.26         3.54 o
   5   2  17          0.49         -2.30         2.96 o
   6   2  17          0.77          3.60         3.54 o
   7   2  17          7.00          6.72         4.50 o
   8   2  17         27.61         29.30         5.86 o
   9   2  17          0.34          0.58         4.79 o
  -2   3  17          4.33          3.68         5.76 o
  -1   3  17          0.00          2.88         4.07 o
   0   3  17         16.80         17.28         5.09 o
   1   3  17          5.28          5.04         4.07 o
   2   3  17         18.56         12.24         4.07 o
   3   3  17          3.20         -1.44         4.07 o
   4   3  17          0.08         -3.60         3.05 o
   5   3  17          6.67         14.40         4.07 o
   6   3  17         11.88         13.68         4.07 o
   7   3  17          0.00          0.21         3.60 o
   8   3  17          2.50          0.00         5.76 o
   9   3  17          8.86         12.96         7.20 o
  -2   4  17          0.09          4.32         4.32 o
  -1   4  17         26.85         19.75         5.09 o
   0   4  17          1.54          7.20        10.08 o
   1   4  17          2.65         -2.06         4.32 o
   2   4  17          0.02         -4.58         3.05 o
   3   4  17          3.92          2.47         3.46 o
   4   4  17          1.66          2.26         3.46 o
   5   4  17          2.64          1.65         3.46 o
   6   4  17         38.16         35.99         5.09 o
   7   4  17         26.79         29.53         5.09 o
   8   4  17          9.01         10.08         5.76 o
   9   4  17         20.89         12.96         7.20 o
  10   4  17          2.49          5.44         4.50 o
  -1   5  17          4.14          0.00         4.07 o
   0   5  17          0.56         -2.67         3.60 o
   1   5  17          4.90          2.26         4.32 o
   2   5  17          0.46         -0.72         3.05 o
   3   5  17          0.61          0.00         3.05 o
   4   5  17         12.44         15.12         4.07 o
   5   5  17          0.36          0.00         3.05 o
   6   5  17          1.12         -1.23         3.46 o
   7   5  17         18.82         14.40         4.07 o
   8   5  17         11.15         12.96         4.32 o
   9   5  17          7.15          5.76         5.76 o
  10   5  17         10.64         18.72         5.53 o
  -1   6  17          2.59          0.72         5.04 o
   0   6  17          0.65         -0.72         4.07 o
   1   6  17          4.55          2.88         4.07 o
   2   6  17          3.14          0.00         4.32 o
   3   6  17          2.40          7.40         3.46 o
   4   6  17         21.07         20.90         4.07 o
   5   6  17          0.36          0.00         3.05 o
   6   6  17          1.71          0.72         3.05 o
   7   6  17         12.74         20.30         5.04 o
   8   6  17         18.58         19.33         4.32 o
   9   6  17          6.58         -1.44         5.76 o
  10   6  17          8.46         10.65         4.79 o
   0   7  17          0.52         -0.62         4.32 o
   1   7  17          2.49         -2.16         3.05 o
   2   7  17          2.55         -2.16         3.05 o
   3   7  17          2.26          1.44         3.05 o
   4   7  17          2.21          4.52         3.60 o
   5   7  17          0.00          2.88         3.05 o
   6   7  17        104.44        122.23         7.58 o
   7   7  17         18.26          9.36         4.07 o
   8   7  17         76.34         68.57         6.11 o
   9   7  17          0.11         -5.76         5.76 o
  10   7  17          1.30         11.52        10.80 o
   1   8  17          5.19          1.65         3.46 o
   2   8  17         29.22         26.23         4.07 o
   3   8  17          4.50          3.60         3.60 o
   4   8  17         14.11         13.68         4.07 o
   5   8  17          5.11         10.80         3.05 o
   6   8  17          5.80         11.11         3.46 o
   7   8  17         24.74         33.68         4.32 o
   8   8  17         22.71         21.88         5.04 o
   9   8  17          8.93         14.24         4.50 o
  10   8  17         19.84         20.09         4.79 o
   2   9  17          0.00         -5.76         4.32 o
   3   9  17         11.12          7.20         4.32 o
   4   9  17          0.40         -2.88         4.32 o
   5   9  17         10.44          4.32         4.32 o
   6   9  17         37.86         37.43         7.20 o
   7   9  17          0.12          4.32         4.32 o
   8   9  17          1.29          1.44         4.32 o
   9   9  17          2.58          0.90         3.70 o
  10   9  17          0.63          4.32         7.20 o
   4  10  17          0.60         -4.32         4.32 o
   5  10  17          0.16          0.00         4.32 o
   6  10  17          6.72          4.32         4.32 o
   7  10  17          0.06         10.08         4.32 o
   8  10  17          3.64          2.88         4.32 o
   9  10  17          3.50          3.24         3.70 o
   0   0  18          0.13          0.16         4.50 o
   1   0  18          1.81          3.66         5.53 o
   2   0  18          3.13          4.32         4.79 o
   3   0  18         11.12          4.71         5.53 o
   4   0  18          0.02         -4.64         4.50 o
   5   0  18          1.98          8.11         5.53 o
   0   1  18          0.07          0.00         5.76 o
   1   1  18          2.63          1.44         4.50 o
   2   1  18          0.13         -2.72         7.92 o
   3   1  18          0.00         -5.28         4.50 o
   4   1  18          7.28          2.88         4.79 o
   5   1  18          2.32         -6.75         4.50 o
   6   1  18          1.03          0.29         5.76 o
   0   2  18          5.77          2.88         5.09 o
   1   2  18          1.12          0.00         4.07 o
   2   2  18          1.05         -6.11         4.07 o
   3   2  18          9.47          9.36         5.04 o
   4   2  18          4.03          4.32         4.07 o
   5   2  18          4.95          6.48         4.07 o
   6   2  18          0.01          0.72         4.07 o
   7   2  18          6.28          4.32         5.76 o
   0   3  18          2.90          2.16         4.07 o
   1   3  18          0.00         -6.11         4.07 o
   2   3  18          0.11         -3.60         4.07 o
   3   3  18          1.39          1.44         4.07 o
   4   3  18          2.61          0.00         4.07 o
   5   3  18          0.35          1.44         4.07 o
   6   3  18          1.12          3.60         4.07 o
   7   3  18          2.01          2.16         5.04 o
   8   3  18          0.28         -8.64         5.76 o
   0   4  18          3.37          0.72         4.07 o
   1   4  18          0.97         -0.72         4.07 o
   2   4  18          5.37         -3.91         3.46 o
   3   4  18          5.65          0.72         4.07 o
   4   4  18          0.23          0.72         4.07 o
   5   4  18          2.69          2.88         4.07 o
   6   4  18          7.92         12.24         4.07 o
   7   4  18          0.24          4.32         4.07 o
   8   4  18          4.35          4.32         5.76 o
   9   4  18          6.76          4.32         7.20 o
   0   5  18          7.20          2.88         4.07 o
   1   5  18          5.22          5.76         4.07 o
   2   5  18          0.00         -3.70         3.46 o
   3   5  18          1.73          8.39         9.36 o
   4   5  18          2.04         -1.44         3.05 o
   5   5  18          5.25          9.36         4.07 o
   6   5  18          0.40          4.32         4.32 o
   7   5  18          1.65          5.76         4.07 o
   8   5  18         18.40         15.84         4.50 o
   9   5  18          8.90          8.64         7.20 o
   1   6  18          0.55         -2.26         5.76 o
   2   6  18          0.24         -2.06         3.46 o
   3   6  18          0.22         -4.58         3.05 o
   4   6  18          1.95          2.88         4.07 o
   5   6  18          1.32          4.32         4.07 o
   6   6  18         47.95         51.99         6.11 o
   7   6  18         40.83         46.25         6.11 o
   8   6  18          1.05         -0.72         5.04 o
   9   6  18         29.72         27.35         7.20 o
   2   7  18          0.79         -2.88         3.05 o
   3   7  18          6.47          5.04         5.04 o
   4   7  18          1.48          2.88         3.46 o
   5   7  18          0.99          5.04         4.07 o
   6   7  18         21.47         20.90         4.07 o
   7   7  18          0.38         -2.16         4.07 o
   8   7  18          0.63          0.72         5.04 o
   9   7  18          0.74         -7.20         5.76 o
   3   8  18          5.70          8.64         5.76 o
   4   8  18         34.79         30.66         5.04 o
   5   8  18          1.01          1.44         5.04 o
   6   8  18         11.77          7.92         4.07 o
   7   8  18        121.77        108.34        10.80 o
   8   8  18         11.76         10.80         4.07 o
   9   8  18          0.01         -3.70         4.32 o
   4   9  18         19.65         17.28         5.76 o
   5   9  18          0.31         -2.88         4.32 o
   6   9  18          1.46          4.32         4.32 o
   7   9  18          2.82         -1.44         4.32 o
   8   9  18          5.01          1.44         4.32 o
   3   2  19          0.99         -1.44         4.07 o
   4   2  19          0.19         -2.88         4.07 o
   5   2  19          2.60          0.72         4.07 o
   2   3  19          0.82         -1.44         5.76 o
   3   3  19         10.02          3.52         7.20 o
   4   3  19          4.50         -3.60         4.07 o
   5   3  19          0.50         -3.60         4.07 o
   6   3  19          1.56         -2.16         6.48 o
   2   4  19          1.52         -4.32         4.07 o
   3   4  19          0.46         -0.72         4.07 o
   4   4  19          0.85          3.60         5.04 o
   5   4  19          2.95          2.88         4.07 o
   6   4  19          6.55         12.96         5.09 o
   7   4  19          5.27          4.32         6.48 o
   2   5  19          0.52          0.00         4.07 o
   3   5  19          0.33         -2.16         4.07 o
   4   5  19          0.04          4.32         4.07 o
   5   5  19          4.13          5.76         4.07 o
   6   5  19          2.36          4.32         4.07 o
   7   5  19          0.20          0.00         5.76 o
   3   6  19          3.42          3.60         4.07 o
   4   6  19          1.87          1.44         4.07 o
   5   6  19          1.47          4.32         4.32 o
   6   6  19          0.35         -1.23         3.60 o
   7   6  19          1.74          8.64         4.07 o
   4   7  19          5.28         10.80         4.07 o
   5   7  19          0.06         -0.72         4.07 o
   6   7  19         13.96         15.50         5.04 o
   7   7  19          0.99          7.20         4.07 o
                                                
